# Supplementary material for: Cyclo­linopeptide K butanol disolvate monohydrate
Source: Acta Crystallogr Sect E Struct Rep Online. 2011 Aug 17;67(Pt 9):o2360–1. doi: 10.1107/S1600536811032363 (PMC3200674; doi:10.1107/S1600536811032363)
Supplement: Supplementary file 2 [file e-67-o2360-Isup2.hkl]

# 
# h,k,l, Fc-squared, Fo-squared, sigma(Fo-squared) and status flag 
# 
data_I
_shelx_title '   clpk in P2(1)2(1)2(1)' 
_shelx_refln_list_code          4 
_shelx_F_calc_maximum      283.88 
_exptl_crystal_F_000      2720.00 
_reflns_d_resolution_high  0.7702 
 
loop_ 
 _symmetry_equiv_pos_as_xyz 
 'x, y, z' 
 '-x+1/2, -y, z+1/2' 
 'x+1/2, -y+1/2, -z' 
 '-x, y+1/2, -z+1/2' 
 
_cell_length_a    11.4020 
_cell_length_b    23.5210 
_cell_length_c    25.4400 
_cell_angle_alpha  90.000 
_cell_angle_beta   90.000 
_cell_angle_gamma  90.000 
 
_shelx_F_squared_multiplier     1.000 
 
loop_ 
 _refln_index_h 
 _refln_index_k 
 _refln_index_l 
 _refln_F_squared_calc 
 _refln_F_squared_meas 
 _refln_F_squared_sigma 
 _refln_observed_status 
   2   0   0      288.43      194.55      4.17 o 
   4   0   0        0.27       42.80      2.78 o 
   6   0   0     1478.58     1491.54     18.57 o 
   8   0   0       19.97       73.12      4.73 o 
  10   0   0      664.03      566.21     14.09 o 
  12   0   0      764.14      754.70     17.32 o 
  14   0   0      817.10      920.51     35.82 o 
   1   1   0    10713.07    10215.31    123.06 o 
   3   1   0    58959.49    61373.54   1505.77 o 
   4   1   0       82.06       63.47      2.19 o 
   5   1   0     5050.63     5553.69     45.46 o 
   6   1   0     1297.64     1167.81     10.65 o 
   7   1   0       16.04       55.34      2.75 o 
   8   1   0      458.49      643.35      8.50 o 
   9   1   0     2068.45     1859.00     20.26 o 
  10   1   0      320.79      345.16      7.85 o 
  11   1   0       57.69       75.76      5.69 o 
  12   1   0      633.74      606.82     12.13 o 
  13   1   0       84.56       91.49      7.44 o 
  14   1   0      381.44      379.52     16.95 o 
   0   2   0      353.16      327.27      4.64 o 
   1   2   0     6854.52     6972.84     62.52 o 
   2   2   0       47.94      101.38      2.43 o 
   4   2   0      117.75      285.19      3.89 o 
   5   2   0     7134.17     8030.68     65.36 o 
   6   2   0     2874.01     3357.57     30.12 o 
   7   2   0      122.35      141.35      4.08 o 
   8   2   0     1438.24     1398.26     15.77 o 
   9   2   0      263.88      206.58      5.13 o 
  10   2   0      344.21      344.35      6.53 o 
  11   2   0        7.43       76.02      5.50 o 
  12   2   0     2429.98     2408.72     39.98 o 
  13   2   0      673.07      654.93     16.23 o 
  14   2   0       12.99        4.73     10.64 o 
   1   3   0    19268.37    19160.72    220.31 o 
   2   3   0     3074.67     4381.51     38.52 o 
   4   3   0       96.47      146.81      2.96 o 
   5   3   0     8347.89     8209.41     68.22 o 
   6   3   0     1945.75     1903.19     16.54 o 
   7   3   0      448.95      529.00      6.91 o 
   8   3   0     1516.18     1565.91     17.36 o 
   9   3   0     3121.99     3033.50     29.01 o 
  10   3   0     1796.09     1757.83     18.65 o 
  11   3   0      165.50      182.20      6.19 o 
  12   3   0     1901.87     1833.84     28.10 o 
  13   3   0      551.00      530.90     14.14 o 
  14   3   0      446.17      313.88     17.54 o 
   0   4   0       59.53      109.61      3.26 o 
   1   4   0      243.72      440.63      5.37 o 
   2   4   0      403.37      377.84      4.66 o 
   3   4   0    11142.78    11470.37     98.10 o 
   4   4   0     2774.99     3239.77     27.98 o 
   5   4   0     4196.13     3711.66     30.70 o 
   6   4   0      274.05      216.12      3.70 o 
   7   4   0        0.01       -0.15      2.28 o 
   8   4   0     3026.58     2922.79     29.84 o 
   9   4   0       45.97       78.54      4.13 o 
  10   4   0        3.44       10.90      3.78 o 
  11   4   0     2138.17     2164.03     29.17 o 
  12   4   0      183.10      182.30      7.16 o 
  13   4   0      323.29      302.67     11.85 o 
  14   4   0        1.52        7.70     13.62 o 
   1   5   0    19744.30    19767.38    173.20 o 
   2   5   0       40.43       43.32      2.19 o 
   3   5   0     8539.54     7903.19     64.02 o 
   4   5   0      141.76      265.02      4.23 o 
   5   5   0       93.76      217.01      3.84 o 
   6   5   0      880.92     1032.25      9.75 o 
   7   5   0       24.83       21.39      2.26 o 
   8   5   0     1240.81     1169.03     13.29 o 
   9   5   0     5409.76     5038.98     47.47 o 
  10   5   0     2317.79     2119.28     23.38 o 
  11   5   0       41.57      106.12      4.72 o 
  12   5   0     1034.29      764.36     19.81 o 
  13   5   0       29.49       29.91      8.46 o 
  14   5   0      213.88      274.03     20.69 o 
   0   6   0     2415.83     1778.97     21.66 o 
   1   6   0     4632.55     3856.83     33.10 o 
   2   6   0      436.49      415.90      5.18 o 
   3   6   0     5092.01     4974.71     40.81 o 
   4   6   0       77.21      111.94      3.61 o 
   5   6   0       69.68       34.35      2.94 o 
   6   6   0     3855.62     4182.34     38.15 o 
   7   6   0     1613.91     1601.51     16.57 o 
   8   6   0     1484.92     1466.43     15.63 o 
   9   6   0      346.99      293.08      6.61 o 
  10   6   0      172.64      190.43      6.44 o 
  11   6   0       39.16       48.81      5.73 o 
  12   6   0       26.11       37.56      5.94 o 
  13   6   0      579.71      520.45     15.83 o 
  14   6   0       80.08      123.03     14.93 o 
   1   7   0     3289.62     3239.45     27.76 o 
   2   7   0     2778.48     2794.12     23.89 o 
   3   7   0    40543.59    42767.14    399.87 o 
   4   7   0     4249.59     3807.01     31.73 o 
   5   7   0      208.46      257.29      4.81 o 
   6   7   0     1310.77     1189.74     12.45 o 
   7   7   0        6.26       33.23      3.26 o 
   8   7   0      940.50      936.51     11.77 o 
   9   7   0     1088.75     1164.66     15.69 o 
  10   7   0      396.60      376.90      8.27 o 
  11   7   0      374.53      459.97     11.09 o 
  12   7   0        7.19        6.87      6.12 o 
  13   7   0      325.43      392.07     13.23 o 
  14   7   0      280.89      212.32     36.22 o 
   0   8   0      837.87      506.85      8.12 o 
   1   8   0     7123.43     7022.56     58.94 o 
   2   8   0      875.54      716.69      7.61 o 
   3   8   0    16137.97    15231.12    125.99 o 
   4   8   0      227.41      190.32      3.66 o 
   5   8   0      205.14      338.68      5.85 o 
   6   8   0      195.16      209.93      4.89 o 
   7   8   0      922.71      859.13      9.96 o 
   8   8   0      302.40      317.18      6.26 o 
   9   8   0     1044.72      989.53     12.58 o 
  10   8   0      302.87      308.94      7.81 o 
  11   8   0        4.22       13.51      5.69 o 
  12   8   0      723.42      607.38     13.40 o 
  13   8   0        0.02       18.01     10.67 o 
  14   8   0       22.53       48.78     20.57 o 
   1   9   0       66.18      147.25      3.90 o 
   2   9   0      110.24      171.82      3.93 o 
   3   9   0      720.05      635.71      7.68 o 
   4   9   0      262.34      212.08      3.95 o 
   5   9   0     7630.24     8426.58     73.56 o 
   6   9   0       43.54       27.76      3.28 o 
   7   9   0     3657.96     3661.47     34.69 o 
   8   9   0      520.59      541.26      8.67 o 
   9   9   0       53.24       79.14      4.42 o 
  10   9   0      226.35      267.38      7.70 o 
  11   9   0     1338.21     1363.60     19.43 o 
  12   9   0     1118.16     1036.70     19.43 o 
  13   9   0      236.62      257.54     15.58 o 
  14   9   0      313.40      429.37     27.91 o 
   0  10   0     5898.31     5292.36     61.80 o 
   1  10   0    12686.03    13006.40    108.55 o 
   2  10   0     2911.26     2918.62     25.68 o 
   3  10   0      677.73      706.91      8.10 o 
   4  10   0     2705.92     2660.99     23.27 o 
   5  10   0      749.01      856.81      9.16 o 
   6  10   0      126.50      196.25      5.04 o 
   8  10   0      620.37      734.60      9.51 o 
   9  10   0    10634.21    10967.80    146.32 o 
  10  10   0       13.25        7.60      4.43 o 
  11  10   0       92.67      141.22      8.18 o 
  12  10   0      129.62      139.15      8.40 o 
  13  10   0      815.02      696.91     25.72 o 
   1  11   0       89.62      131.64      3.88 o 
   2  11   0       36.61       63.59      3.27 o 
   3  11   0     7025.95     7502.12     63.37 o 
   4  11   0     1023.97     1157.00     11.38 o 
   5  11   0      755.86      762.21      8.17 o 
   6  11   0      854.19      739.03      9.23 o 
   7  11   0       76.32       98.15      4.76 o 
   8  11   0       86.51      101.76      5.20 o 
   9  11   0        0.45       10.03      4.29 o 
  10  11   0     2703.72     2691.19     34.46 o 
  11  11   0      352.97      389.69     10.08 o 
  12  11   0      171.13      150.47     10.15 o 
  13  11   0      420.18      427.39     25.12 o 
   0  12   0    17840.15    19256.06    219.62 o 
   1  12   0      320.13      213.88      4.70 o 
   2  12   0      152.90      246.33      5.00 o 
   3  12   0       89.10      144.16      4.13 o 
   4  12   0     2833.31     2960.12     25.74 o 
   5  12   0     2126.62     2027.82     18.55 o 
   6  12   0      550.24      661.99      8.92 o 
   7  12   0     1339.72     1414.42     15.40 o 
   8  12   0     1683.97     1659.48     19.22 o 
   9  12   0      750.80      687.22     10.58 o 
  10  12   0      652.88      749.79     11.78 o 
  11  12   0       73.25       93.98      6.39 o 
  12  12   0       27.96       28.82      8.85 o 
  13  12   0       60.53       79.04     21.58 o 
   1  13   0      353.11      298.03      5.28 o 
   2  13   0     2826.36     2948.38     26.35 o 
   3  13   0     1259.57     1261.38     12.72 o 
   4  13   0     1998.29     1768.08     17.07 o 
   5  13   0      629.80      581.96      7.21 o 
   6  13   0      290.84      268.34      5.22 o 
   7  13   0     3027.06     2816.71     33.74 o 
   8  13   0      996.56     1090.17     13.96 o 
   9  13   0       37.56       45.94      5.00 o 
  10  13   0        0.19       10.41      4.79 o 
  11  13   0      162.72      140.61      7.43 o 
  12  13   0       52.17       46.57     10.99 o 
  13  13   0        0.22       -6.13     32.03 o 
   0  14   0      326.59      341.32      7.64 o 
   1  14   0      219.03      202.06      4.78 o 
   2  14   0     3088.88     2933.35     26.39 o 
   3  14   0       44.36      146.41      4.50 o 
   4  14   0      898.67      891.51     10.10 o 
   5  14   0      136.02      189.38      4.88 o 
   6  14   0      694.76      772.77      9.59 o 
   7  14   0     1346.92     1555.51     17.45 o 
   8  14   0       11.71       16.27      4.54 o 
   9  14   0     1366.36     1391.48     17.33 o 
  10  14   0       93.71       80.73      5.66 o 
  11  14   0      234.51      214.04      9.43 o 
  12  14   0       88.49       64.70     13.47 o 
  13  14   0      210.42      191.53     56.38 o 
   1  15   0      142.81      193.64      4.99 o 
   2  15   0       12.75       85.80      4.16 o 
   3  15   0     2912.88     2837.72     26.23 o 
   4  15   0      492.15      463.64      6.88 o 
   5  15   0      625.14      607.92      8.02 o 
   6  15   0      572.63      675.83      8.61 o 
   7  15   0     1680.43     1791.12     21.67 o 
   8  15   0      746.02      797.38     12.51 o 
   9  15   0       33.24       18.68      4.82 o 
  10  15   0      312.08      322.65      9.08 o 
  11  15   0       25.43       27.18      9.23 o 
  12  15   0       69.29       15.60     15.78 o 
   0  16   0      405.19      370.75      8.97 o 
   1  16   0       71.21       77.97      4.02 o 
   2  16   0     3261.16     3476.25     31.59 o 
   3  16   0        0.52        1.58      3.43 o 
   4  16   0     1633.70     1651.27     16.80 o 
   5  16   0      695.60      664.47      8.68 o 
   6  16   0       12.91       16.91      3.18 o 
   7  16   0      844.56      854.06     12.28 o 
   8  16   0      552.73      556.18      9.84 o 
   9  16   0      355.10      313.62      7.81 o 
  10  16   0       19.47       22.00      6.18 o 
  11  16   0      258.68      202.31     24.71 o 
  12  16   0      260.26      184.49     29.49 o 
   1  17   0      782.40      877.98     10.54 o 
   2  17   0     2701.07     2962.98     27.84 o 
   3  17   0     3844.01     4090.31     37.49 o 
   4  17   0        2.36        6.26      3.77 o 
   5  17   0        0.58       -2.02      3.77 o 
   6  17   0      636.67      597.91      8.78 o 
   7  17   0      105.57      101.37      5.31 o 
   8  17   0      213.61      249.13      7.42 o 
   9  17   0     1065.63     1013.10     17.93 o 
  10  17   0      194.81      177.05     10.22 o 
  11  17   0       19.90       20.31     15.27 o 
  12  17   0      121.66      180.04     35.36 o 
   0  18   0      443.35      535.20     11.91 o 
   1  18   0     1900.34     1741.64     17.74 o 
   2  18   0      429.47      343.03      6.63 o 
   3  18   0      882.95      936.14     11.40 o 
   4  18   0     1847.91     1882.80     18.65 o 
   5  18   0      131.59      197.14      6.66 o 
   6  18   0      727.78      648.64      9.65 o 
   7  18   0      943.07      909.81     12.16 o 
   8  18   0       17.22       21.97      4.93 o 
   9  18   0      187.41      189.64     10.17 o 
  10  18   0      364.56      395.93     13.85 o 
  11  18   0       24.05       15.23     16.68 o 
   1  19   0      104.71       90.79      4.75 o 
   2  19   0      364.44      358.02      7.06 o 
   3  19   0      286.30      305.85      6.85 o 
   4  19   0      340.11      452.38      7.94 o 
   5  19   0      860.29      893.88     12.87 o 
   6  19   0      191.23      234.34      7.03 o 
   7  19   0       13.47       34.86      3.86 o 
   8  19   0      520.14      464.63      9.73 o 
   9  19   0      140.57      122.65      8.42 o 
  10  19   0       34.61       50.08     13.85 o 
  11  19   0      413.16      471.29     26.48 o 
   0  20   0     2424.22     2236.99     31.97 o 
   1  20   0        7.56       12.16      4.16 o 
   2  20   0      103.86      162.22      6.00 o 
   3  20   0      308.07      354.07      7.43 o 
   4  20   0       22.12       20.62      4.79 o 
   5  20   0     1884.21     1929.24     23.54 o 
   6  20   0      312.24      325.94      7.41 o 
   7  20   0       19.37       22.72      4.08 o 
   8  20   0      509.57      572.92     12.19 o 
   9  20   0       74.26       83.38     11.10 o 
  10  20   0       32.70       40.49     14.34 o 
  11  20   0       58.05       57.17     23.30 o 
   1  21   0     2235.08     2324.15     25.60 o 
   2  21   0      290.40      283.11      7.14 o 
   3  21   0      392.84      421.44      8.19 o 
   4  21   0        0.32        8.43      4.96 o 
   5  21   0      506.92      441.86      8.47 o 
   6  21   0      213.47      180.04      7.22 o 
   7  21   0      269.92      303.60      9.19 o 
   8  21   0       54.78      102.48      8.94 o 
   9  21   0      791.81      793.80     22.70 o 
  10  21   0        0.10        6.25     16.41 o 
   0  22   0     3042.89     3188.88     49.92 o 
   1  22   0      847.48      796.12     11.68 o 
   2  22   0        0.85       -3.40      4.97 o 
   3  22   0     1123.31     1193.40     16.26 o 
   4  22   0     1014.71      914.33     14.00 o 
   5  22   0       32.61       48.10      5.61 o 
   6  22   0      339.63      331.07      8.33 o 
   7  22   0       82.23       94.80      7.02 o 
   8  22   0      389.34      418.61     15.94 o 
   9  22   0      241.17      273.60     19.51 o 
  10  22   0      220.95      107.60     39.56 o 
   1  23   0      458.13      421.96      9.06 o 
   2  23   0      785.31      799.18     15.07 o 
   3  23   0      919.76     1110.79     19.84 o 
   4  23   0      327.14      308.05      8.68 o 
   5  23   0     1341.02     1379.47     21.91 o 
   6  23   0        6.22        7.12      5.68 o 
   7  23   0     1468.68     1665.48     35.97 o 
   8  23   0      275.35      354.18     23.15 o 
   9  23   0        0.72        1.86     20.30 o 
   0  24   0     2895.09     3358.55     61.28 o 
   1  24   0       42.85       32.81      5.47 o 
   2  24   0      214.71      214.66      7.99 o 
   3  24   0      279.30      279.55     10.91 o 
   4  24   0       75.82       92.67      6.68 o 
   5  24   0      206.89      132.51      7.44 o 
   6  24   0     2521.82     2355.45     44.44 o 
   7  24   0      116.20       93.25     13.32 o 
   8  24   0     1786.11     1900.04     48.28 o 
   9  24   0      158.23       98.22     27.78 o 
   1  25   0     1957.08     2211.18     35.18 o 
   2  25   0     1278.22     1395.01     24.38 o 
   3  25   0      122.49      119.24      9.06 o 
   4  25   0      900.39      951.56     18.35 o 
   5  25   0       18.97        7.93      7.33 o 
   6  25   0      151.66      184.80     14.35 o 
   7  25   0       53.74       52.09     13.26 o 
   8  25   0       35.85       53.17     17.07 o 
   0  26   0      207.42      179.82     14.15 o 
   1  26   0       15.70        2.15      7.43 o 
   2  26   0      706.87      737.70     17.18 o 
   3  26   0       28.80       39.41      7.33 o 
   4  26   0        2.93        1.90      7.85 o 
   5  26   0      170.70      139.25     13.07 o 
   6  26   0      101.19       75.25     15.67 o 
   7  26   0      549.85      609.30     29.20 o 
   1  27   0       31.98       32.23      8.74 o 
   2  27   0       34.44       34.17      8.75 o 
   3  27   0      319.14      351.14     16.55 o 
   4  27   0      132.31      161.28     13.09 o 
   5  27   0       89.17       69.45     12.32 o 
   6  27   0      100.39      117.41     29.40 o 
   0  28   0      173.05      132.31     16.43 o 
   1  28   0        2.25        4.02      8.94 o 
   2  28   0       38.92       58.57     11.13 o 
   3  28   0      303.61      319.91     15.91 o 
   4  28   0      762.83      816.23     29.70 o 
   5  28   0      309.33      309.94     32.07 o 
   1  29   0       15.83        3.47     11.84 o 
   2  29   0      223.88       96.76     13.94 o 
   3  29   0       53.48       31.97     13.21 o 
   4  29   0        0.10       -6.78     26.74 o 
   0  30   0       29.57       13.81     32.55 o 
   1  30   0        1.03      -13.08     14.59 o 
   2  30   0      453.42      548.23     26.19 o 
   1   0   1     3141.70     2949.39     26.88 o 
   2   0   1    39424.08    39569.29   1585.73 o 
   3   0   1    57657.76    59817.48   1569.34 o 
   4   0   1     1105.03      938.20      8.71 o 
   5   0   1     5270.30     4169.54     34.76 o 
   6   0   1     1163.47      976.11      9.74 o 
   7   0   1     3264.70     3189.19     29.56 o 
   8   0   1       58.36       53.50      3.37 o 
   9   0   1      331.55      358.29      6.03 o 
  10   0   1      150.98      173.05      6.51 o 
  11   0   1       43.46       48.82      5.58 o 
  12   0   1       40.52       57.28      6.37 o 
  13   0   1        0.43       -0.78      6.60 o 
  14   0   1      215.30      203.10     15.79 o 
 -14   1   1       40.10       46.92     12.44 o 
 -13   1   1       23.39       24.10      6.97 o 
 -12   1   1      180.44      173.24      7.46 o 
 -11   1   1       92.72       75.06      5.66 o 
 -10   1   1      680.99      657.78      9.88 o 
  -9   1   1      156.23      154.05      4.99 o 
  -8   1   1     4705.98     4700.00     42.97 o 
  -7   1   1     2358.39     2313.28     21.30 o 
  -6   1   1     2673.38     2563.32     22.71 o 
  -5   1   1     1707.41     1555.53     14.18 o 
  -4   1   1    10915.33     9845.14     85.21 o 
  -3   1   1    12947.25    12010.92    103.18 o 
  -2   1   1    28344.94    29501.88    637.47 o 
  -1   1   1     5200.02     5234.07     48.37 o 
   0   1   1     2125.24     1954.85     15.82 o 
   1   1   1     5195.08     5276.51     46.93 o 
   2   1   1    28451.79    29371.83    552.66 o 
   3   1   1    12901.74    11983.67    100.94 o 
   4   1   1    10943.05     9877.69     83.25 o 
   5   1   1     1687.04     1525.54     14.14 o 
   6   1   1     2641.52     2537.20     22.96 o 
   7   1   1     2381.14     2349.53     21.07 o 
   8   1   1     4701.23     4670.99     41.99 o 
   9   1   1      154.55      150.40      4.89 o 
  10   1   1      670.74      642.74     10.46 o 
  11   1   1       96.12       75.86      6.03 o 
  12   1   1      176.10      178.44      7.24 o 
  13   1   1       23.48       16.33      6.86 o 
  14   1   1       37.60       43.89     12.41 o 
 -14   2   1      129.75      106.94     11.96 o 
 -13   2   1      475.39      424.07     12.75 o 
 -12   2   1       87.73      120.75      6.66 o 
 -11   2   1     2400.53     2306.92     29.33 o 
 -10   2   1      111.49      136.27      5.58 o 
  -9   2   1     1191.58     1192.63     13.10 o 
  -8   2   1     1739.75     1775.01     17.03 o 
  -7   2   1      694.82      797.46      8.47 o 
  -6   2   1     1006.07     1067.37     10.56 o 
  -5   2   1      127.36      196.48      4.06 o 
  -4   2   1      222.18      194.67      3.45 o 
  -3   2   1     1511.99     1862.10     16.66 o 
  -2   2   1    25897.89    26538.55    396.34 o 
  -1   2   1     4638.70     4279.43     34.45 o 
   0   2   1     5326.33     5430.79     45.39 o 
   1   2   1     4606.35     4214.98     36.04 o 
   2   2   1    25970.89    26648.99    398.30 o 
   3   2   1     1534.65     1884.83     16.67 o 
   4   2   1      221.21      196.92      3.46 o 
   5   2   1      131.24      198.82      3.90 o 
   6   2   1      996.06     1064.80     10.67 o 
   7   2   1      693.97      792.71      8.55 o 
   8   2   1     1716.87     1786.21     17.46 o 
   9   2   1     1173.51     1182.03     13.68 o 
  10   2   1      110.65      138.02      5.40 o 
  11   2   1     2394.26     2286.27     28.43 o 
  12   2   1       86.50      130.49      7.78 o 
  13   2   1      474.89      412.95     15.87 o 
  14   2   1      129.55      109.40     11.99 o 
 -14   3   1      244.06      259.52     16.37 o 
 -13   3   1      160.59      186.04     10.55 o 
 -12   3   1     1475.49     1486.60     25.07 o 
 -11   3   1     1054.11      958.34     14.04 o 
 -10   3   1     1183.24     1093.92     13.77 o 
  -9   3   1      438.44      566.02      8.30 o 
  -8   3   1      171.56      176.37      4.29 o 
  -7   3   1     1656.89     1720.94     16.16 o 
  -6   3   1      466.30      472.57      5.93 o 
  -5   3   1       89.87      136.88      3.27 o 
  -4   3   1     5398.24     5574.63     45.50 o 
  -3   3   1    11599.31    11029.58     92.67 o 
  -2   3   1    48187.89    49822.55   1026.69 o 
  -1   3   1     7951.77     7523.08     62.08 o 
   0   3   1      551.55      349.93      3.79 o 
   1   3   1     7990.71     7565.34     65.41 o 
   2   3   1    48053.10    48768.98   1182.01 o 
   3   3   1    11656.56    11048.88     94.74 o 
   4   3   1     5412.93     5585.54     47.46 o 
   5   3   1       89.33      142.10      3.55 o 
   6   3   1      462.74      461.52      5.95 o 
   7   3   1     1679.21     1747.13     16.55 o 
   8   3   1      171.39      179.73      4.28 o 
   9   3   1      431.19      546.89      8.27 o 
  10   3   1     1173.81     1106.78     14.97 o 
  11   3   1     1043.73      961.36     14.64 o 
  12   3   1     1464.92     1454.44     27.93 o 
  13   3   1      158.35      190.13     11.02 o 
  14   3   1      245.60      272.05     16.62 o 
 -14   4   1       63.75       40.21     12.87 o 
 -13   4   1      196.90      212.56     12.82 o 
 -12   4   1       52.01       62.70      4.67 o 
 -11   4   1      521.84      520.74      8.53 o 
 -10   4   1      657.59      669.24      8.96 o 
  -9   4   1     1776.13     1815.44     18.92 o 
  -8   4   1      755.94      760.85      9.10 o 
  -7   4   1      716.36      699.39      7.81 o 
  -6   4   1     1355.27     1404.90     13.27 o 
  -5   4   1      493.66      603.90      6.37 o 
  -4   4   1    10855.26    11592.98     98.00 o 
  -3   4   1      196.07      308.74      4.47 o 
  -2   4   1    27871.14    26615.31    283.43 o 
  -1   4   1    13174.79    12030.50     99.17 o 
   0   4   1    12293.26    10895.69     89.66 o 
   1   4   1    13122.35    12016.73    102.54 o 
   2   4   1    27727.37    26559.98    269.65 o 
   3   4   1      197.84      310.82      4.41 o 
   4   4   1    10915.62    11712.78     98.02 o 
   5   4   1      500.39      611.99      6.49 o 
   6   4   1     1368.78     1429.08     13.29 o 
   7   4   1      732.37      714.94      7.91 o 
   8   4   1      756.94      780.20      9.60 o 
   9   4   1     1788.52     1825.73     18.93 o 
  10   4   1      657.97      657.53      8.93 o 
  11   4   1      522.56      514.94      8.93 o 
  12   4   1       52.42       57.45      5.05 o 
  13   4   1      200.65      200.61     11.96 o 
  14   4   1       63.78       21.13     12.89 o 
 -14   5   1      329.59      341.80     19.35 o 
 -13   5   1       20.58       24.95      8.60 o 
 -12   5   1      556.07      459.69     11.95 o 
 -11   5   1     2804.05     2643.04     40.82 o 
 -10   5   1     1426.86     1413.82     20.22 o 
  -9   5   1      530.21      645.58      8.76 o 
  -8   5   1     2518.48     2470.59     23.86 o 
  -7   5   1     1146.29     1155.13     12.14 o 
  -6   5   1      842.55      829.77      8.71 o 
  -5   5   1     8198.96     8524.64     72.43 o 
  -4   5   1     3426.27     3594.52     31.05 o 
  -3   5   1    14359.47    13356.42    112.78 o 
  -2   5   1     3512.10     3154.59     26.68 o 
  -1   5   1    19400.88    18768.75    162.92 o 
   0   5   1    10882.06    11123.94     90.59 o 
   1   5   1    19494.62    18789.42    170.93 o 
   2   5   1     3549.53     3169.87     26.49 o 
   3   5   1    14414.15    13481.54    113.81 o 
   4   5   1     3451.53     3614.26     31.78 o 
   5   5   1     8228.78     8578.09     72.43 o 
   6   5   1      860.04      851.68      8.78 o 
   7   5   1     1161.12     1172.10     11.95 o 
   8   5   1     2539.89     2458.42     22.99 o 
   9   5   1      539.21      651.93      8.64 o 
  10   5   1     1414.33     1406.96     18.10 o 
  11   5   1     2820.51     2613.73     41.89 o 
  12   5   1      557.53      463.53     10.02 o 
  13   5   1       20.49       20.95      8.32 o 
  14   5   1      329.11      334.56     18.80 o 
 -14   6   1       11.56        6.44     14.61 o 
 -13   6   1      100.32      118.31     11.78 o 
 -12   6   1       76.19       88.91      6.39 o 
 -11   6   1      620.81      577.87     12.18 o 
 -10   6   1      104.68      180.33      6.00 o 
  -9   6   1     1227.82     1206.60     13.65 o 
  -8   6   1      873.57      775.18      9.29 o 
  -7   6   1     1395.33     1399.01     14.12 o 
  -6   6   1     2936.30     2672.63     23.96 o 
  -5   6   1      331.51      328.15      4.86 o 
  -4   6   1     6711.94     6516.33     55.41 o 
  -3   6   1      678.14      570.61      6.29 o 
  -2   6   1    10104.23     9777.74     81.04 o 
  -1   6   1     7482.75     7186.53     60.41 o 
   0   6   1    32119.55    31371.75    319.74 o 
   1   6   1     7496.66     7170.04     62.12 o 
   2   6   1    10118.33     9766.73     78.95 o 
   3   6   1      678.01      580.66      6.21 o 
   4   6   1     6698.90     6488.85     55.39 o 
   5   6   1      338.50      344.09      4.88 o 
   6   6   1     2940.75     2687.45     24.51 o 
   7   6   1     1398.42     1411.55     14.14 o 
   8   6   1      881.86      785.65      9.46 o 
   9   6   1     1235.04     1212.33     13.81 o 
  10   6   1      106.32      179.14      5.69 o 
  11   6   1      615.87      589.58     11.55 o 
  12   6   1       75.52       87.33      6.96 o 
  13   6   1       97.40      115.80     10.18 o 
  14   6   1       10.73       18.45     17.01 o 
 -14   7   1      217.45      227.34     24.51 o 
 -13   7   1       48.84       54.82      9.52 o 
 -12   7   1      258.78      205.83      8.32 o 
 -11   7   1     2308.45     2292.92     39.96 o 
 -10   7   1      555.55      587.88     10.51 o 
  -9   7   1      982.03      972.30     12.29 o 
  -8   7   1     1535.89     1583.38     17.33 o 
  -7   7   1      102.88      107.25      3.82 o 
  -6   7   1      684.46      743.24      8.27 o 
  -5   7   1       11.97        3.96      2.27 o 
  -4   7   1     3478.23     3196.89     27.96 o 
  -3   7   1     5039.11     5437.90     47.57 o 
  -2   7   1      168.47      193.61      3.53 o 
  -1   7   1     5947.34     6163.71     51.68 o 
   0   7   1     2504.81     2734.12     22.95 o 
   1   7   1     5971.76     6126.55     51.68 o 
   2   7   1      163.35      191.23      3.67 o 
   3   7   1     5007.75     5394.50     47.13 o 
   4   7   1     3449.32     3156.26     27.94 o 
   5   7   1       11.35       10.62      2.53 o 
   6   7   1      685.68      743.39      8.39 o 
   7   7   1      107.51      114.24      3.77 o 
   8   7   1     1532.17     1559.53     16.09 o 
   9   7   1      990.90      987.14     12.43 o 
  10   7   1      565.07      577.11     11.26 o 
  11   7   1     2320.01     2279.38     32.98 o 
  12   7   1      254.57      220.40      8.09 o 
  13   7   1       51.61       61.86      9.53 o 
  14   7   1      213.46      216.84     24.20 o 
 -14   8   1      255.87      334.78     27.71 o 
 -13   8   1      157.15      115.50     11.34 o 
 -12   8   1      270.49      243.36      9.06 o 
 -11   8   1       27.31       37.26      5.88 o 
 -10   8   1       29.90       28.55      5.44 o 
  -9   8   1     2689.95     2704.82     27.55 o 
  -8   8   1     3237.56     3186.25     30.15 o 
  -7   8   1     1161.79     1207.23     13.32 o 
  -6   8   1     2746.17     2839.69     26.83 o 
  -5   8   1      854.31      869.66      9.21 o 
  -4   8   1     1506.80     1273.57     11.66 o 
  -3   8   1    18484.83    20248.41    166.37 o 
  -2   8   1     1865.85     1614.18     14.22 o 
  -1   8   1       56.78      157.23      3.70 o 
   0   8   1     6436.32     6560.74     53.35 o 
   1   8   1       53.64      151.24      3.61 o 
   2   8   1     1842.58     1576.89     14.43 o 
   3   8   1    18473.38    20322.29    166.68 o 
   4   8   1     1467.21     1234.76     11.62 o 
   5   8   1      861.44      880.19      9.24 o 
   6   8   1     2754.83     2840.96     26.95 o 
   7   8   1     1145.97     1183.24     13.46 o 
   8   8   1     3251.68     3212.17     30.70 o 
   9   8   1     2674.17     2662.80     27.80 o 
  10   8   1       33.49       30.98      5.48 o 
  11   8   1       27.34       32.11      5.81 o 
  12   8   1      278.93      254.39      9.63 o 
  13   8   1      160.65      129.53     11.20 o 
  14   8   1      255.45      332.43     31.10 o 
 -14   9   1      392.16      453.58     34.30 o 
 -13   9   1       55.02       38.72     12.23 o 
 -12   9   1      272.38      259.84      9.87 o 
 -11   9   1      270.05      289.71      8.60 o 
 -10   9   1      270.53      278.24      7.08 o 
  -9   9   1      381.50      334.48      6.51 o 
  -8   9   1     1392.51     1275.14     13.96 o 
  -7   9   1      386.52      471.97      7.42 o 
  -6   9   1      255.95      249.89      5.19 o 
  -5   9   1     3388.50     3616.23     32.26 o 
  -4   9   1     2725.86     2673.79     22.93 o 
  -3   9   1     6955.93     7436.78     62.72 o 
  -2   9   1     1373.51     1547.33     14.45 o 
  -1   9   1     6523.65     6373.30     54.07 o 
   0   9   1        2.43       12.70      2.21 o 
   1   9   1     6523.91     6428.18     54.71 o 
   2   9   1     1393.51     1565.24     14.47 o 
   3   9   1     6982.06     7507.61     61.86 o 
   4   9   1     2716.91     2657.99     22.92 o 
   5   9   1     3393.69     3621.42     31.98 o 
   6   9   1      262.87      257.36      5.18 o 
   7   9   1      391.46      476.60      7.40 o 
   8   9   1     1398.18     1282.13     14.18 o 
   9   9   1      390.91      348.92      6.38 o 
  10   9   1      264.97      270.54      6.63 o 
  11   9   1      274.41      283.17      8.34 o 
  12   9   1      276.01      276.37     11.28 o 
  13   9   1       54.63       36.70     11.81 o 
  14   9   1      394.49      474.08     36.95 o 
 -13  10   1       31.80       48.40     14.87 o 
 -12  10   1      270.33      232.18      9.14 o 
 -11  10   1      356.48      376.78      9.86 o 
 -10  10   1       24.04       25.59      4.67 o 
  -9  10   1      977.04      999.22     13.10 o 
  -8  10   1     1028.32     1018.45     12.02 o 
  -7  10   1     4645.34     4826.34     45.10 o 
  -6  10   1     1613.08     1550.28     15.99 o 
  -5  10   1     2269.08     2180.22     20.20 o 
  -4  10   1     8061.08     8188.18     68.31 o 
  -3  10   1      952.55      911.06      9.08 o 
  -2  10   1     6011.78     6080.39     51.72 o 
  -1  10   1    11011.01    10872.98     91.11 o 
   0  10   1      151.57      162.04      3.73 o 
   1  10   1    11036.39    10932.50     92.95 o 
   2  10   1     6047.08     6119.69     51.75 o 
   3  10   1      924.22      888.80      9.06 o 
   4  10   1     8065.17     8206.75     67.23 o 
   5  10   1     2264.45     2190.26     20.21 o 
   6  10   1     1625.81     1572.45     16.01 o 
   7  10   1     4643.42     4835.47     45.57 o 
   8  10   1     1035.22     1045.62     12.35 o 
   9  10   1      970.78      992.43     14.81 o 
  10  10   1       23.22       23.16      4.69 o 
  11  10   1      368.11      382.67     10.18 o 
  12  10   1      268.81      234.95      9.37 o 
  13  10   1       32.40       51.59     15.23 o 
 -13  11   1      194.90      146.95     21.55 o 
 -12  11   1      225.03      196.57     11.32 o 
 -11  11   1      336.84      332.41      8.91 o 
 -10  11   1      200.42      236.12      7.84 o 
  -9  11   1     1145.90     1189.20     14.07 o 
  -8  11   1     1098.72     1033.04     12.10 o 
  -7  11   1     5074.56     5139.14     47.31 o 
  -6  11   1      219.66      247.03      5.32 o 
  -5  11   1      986.57      926.48      9.39 o 
  -4  11   1      150.43      188.97      4.06 o 
  -3  11   1     4293.12     4147.43     35.78 o 
  -2  11   1     4057.03     3969.41     34.50 o 
  -1  11   1     6981.32     6839.92     58.22 o 
   0  11   1     8290.79     8570.93     69.97 o 
   1  11   1     7036.94     6924.72     59.26 o 
   2  11   1     4086.93     3983.01     34.51 o 
   3  11   1     4314.29     4181.04     36.42 o 
   4  11   1      144.90      185.56      4.60 o 
   5  11   1      972.66      911.80      9.42 o 
   6  11   1      226.71      249.30      5.22 o 
   7  11   1     5104.12     5166.89     48.63 o 
   8  11   1     1107.45     1042.31     12.25 o 
   9  11   1     1132.92     1179.35     13.75 o 
  10  11   1      196.61      220.20      6.66 o 
  11  11   1      332.50      336.67      8.22 o 
  12  11   1      220.65      185.51      8.91 o 
  13  11   1      199.44      138.75     20.70 o 
 -13  12   1      195.21      157.22     25.02 o 
 -12  12   1       72.65       74.53      8.72 o 
 -11  12   1        5.81       16.18      5.40 o 
 -10  12   1     1560.76     1450.78     20.20 o 
  -9  12   1     1206.71     1227.35     15.06 o 
  -8  12   1     4502.19     4576.89     46.06 o 
  -7  12   1       44.41      105.41      4.88 o 
  -6  12   1     1137.54     1102.30     11.89 o 
  -5  12   1      833.15      862.34      9.69 o 
  -4  12   1      152.95      220.01      4.41 o 
  -3  12   1     1386.19     1350.19     13.23 o 
  -2  12   1    11893.99    11766.29     99.65 o 
  -1  12   1    16685.87    18015.17    153.77 o 
   0  12   1       19.13       86.08      3.23 o 
   1  12   1    16757.31    18172.23    154.76 o 
   2  12   1    11905.47    11748.83     99.54 o 
   3  12   1     1390.49     1343.76     13.22 o 
   4  12   1      163.76      231.45      4.44 o 
   5  12   1      842.31      882.66      9.59 o 
   6  12   1     1125.97     1093.54     11.87 o 
   7  12   1       47.74      107.67      4.90 o 
   8  12   1     4509.13     4590.53     45.22 o 
   9  12   1     1193.50     1189.52     16.10 o 
  10  12   1     1558.66     1455.98     22.20 o 
  11  12   1        5.61        6.82      5.36 o 
  12  12   1       77.01       68.30      8.95 o 
  13  12   1      191.45      179.47     26.23 o 
 -13  13   1      139.57      114.79     34.32 o 
 -12  13   1       46.75       54.17     10.53 o 
 -11  13   1       59.73       64.50      6.27 o 
 -10  13   1      624.26      587.32      9.89 o 
  -9  13   1      313.27      303.22      6.98 o 
  -8  13   1     4102.33     4079.99     44.22 o 
  -7  13   1     6048.68     6289.52     62.92 o 
  -6  13   1      665.00      654.18      8.66 o 
  -5  13   1      123.58      145.08      4.34 o 
  -4  13   1     1283.61     1226.89     12.27 o 
  -3  13   1     2842.34     2803.56     25.22 o 
  -2  13   1      676.52      707.67      8.37 o 
  -1  13   1      591.18      648.03      8.04 o 
   0  13   1       95.46      118.86      3.73 o 
   1  13   1      577.10      634.19      8.29 o 
   2  13   1      691.52      721.31      8.38 o 
   3  13   1     2869.35     2814.49     25.23 o 
   4  13   1     1290.09     1252.83     12.42 o 
   5  13   1      129.35      148.79      4.03 o 
   6  13   1      650.87      648.08      8.31 o 
   7  13   1     6055.47     6270.75     59.60 o 
   8  13   1     4102.70     4071.64     42.18 o 
   9  13   1      304.73      289.72      8.06 o 
  10  13   1      617.46      578.98     10.82 o 
  11  13   1       57.08       66.32      6.59 o 
  12  13   1       46.83       44.12     10.28 o 
  13  13   1      137.66      154.35     35.54 o 
 -13  14   1        1.32       -9.18     32.69 o 
 -12  14   1        3.98       -5.18     12.78 o 
 -11  14   1      465.79      416.13     11.81 o 
 -10  14   1      295.04      295.60      8.70 o 
  -9  14   1      289.44      311.95      7.18 o 
  -8  14   1      110.28      109.37      5.73 o 
  -7  14   1      641.15      691.29     10.10 o 
  -6  14   1      866.70      864.82      9.78 o 
  -5  14   1     1312.99     1242.71     12.63 o 
  -4  14   1     1397.79     1465.89     15.04 o 
  -3  14   1      900.90      954.65     10.44 o 
  -2  14   1     1875.32     1893.66     17.91 o 
  -1  14   1      598.99      672.74      8.32 o 
   0  14   1     1018.52     1251.55     12.65 o 
   1  14   1      596.82      669.02      8.61 o 
   2  14   1     1868.25     1890.10     18.06 o 
   3  14   1      903.23      950.11     10.42 o 
   4  14   1     1396.86     1468.78     16.76 o 
   5  14   1     1311.90     1233.65     12.65 o 
   6  14   1      852.95      838.35      9.73 o 
   7  14   1      640.55      696.39      9.64 o 
   8  14   1      114.61      111.97      5.85 o 
   9  14   1      281.75      302.94      7.53 o 
  10  14   1      292.75      296.55      7.88 o 
  11  14   1      464.39      410.50     12.45 o 
  12  14   1        4.11       -5.00     14.27 o 
  13  14   1        1.13      -24.26     32.23 o 
 -12  15   1      595.07      595.58     26.16 o 
 -11  15   1       16.30        5.03      8.51 o 
 -10  15   1       29.50       33.05      5.48 o 
  -9  15   1      138.56      143.38      7.31 o 
  -8  15   1     1405.07     1333.35     16.78 o 
  -7  15   1      411.76      423.65      8.16 o 
  -6  15   1     1596.11     1507.94     15.31 o 
  -5  15   1      161.07      173.58      4.95 o 
  -4  15   1       79.12       97.43      4.25 o 
  -3  15   1     1335.05     1307.14     13.43 o 
  -2  15   1      420.21      391.32      6.35 o 
  -1  15   1     1190.04     1145.35     12.27 o 
   0  15   1       21.97       33.43      2.97 o 
   1  15   1     1170.68     1143.85     12.60 o 
   2  15   1      430.68      415.08      6.41 o 
   3  15   1     1337.96     1311.69     13.43 o 
   4  15   1       80.90       99.93      4.27 o 
   5  15   1      158.18      172.47      4.94 o 
   6  15   1     1604.09     1518.79     15.30 o 
   7  15   1      422.93      447.31      8.04 o 
   8  15   1     1398.18     1346.35     16.29 o 
   9  15   1      133.67      149.12      7.23 o 
  10  15   1       28.30       28.96      5.17 o 
  11  15   1       15.65       22.15      8.37 o 
  12  15   1      601.78      551.62     22.48 o 
 -12  16   1       86.23       76.13     36.51 o 
 -11  16   1     1328.37     1125.33     65.99 o 
 -10  16   1      119.03      112.88      7.26 o 
  -9  16   1      751.74      725.75     11.39 o 
  -8  16   1      394.69      388.11      8.59 o 
  -7  16   1      286.07      287.99      6.44 o 
  -6  16   1      138.99      153.73      5.14 o 
  -5  16   1      779.01      812.02      9.85 o 
  -4  16   1      329.57      344.67      6.35 o 
  -3  16   1      699.33      655.83      8.67 o 
  -2  16   1     3649.87     3761.61     33.37 o 
  -1  16   1      286.41      257.07      5.63 o 
   0  16   1     1313.75     1256.94     13.03 o 
   1  16   1      294.57      265.35      5.56 o 
   2  16   1     3629.15     3742.81     33.68 o 
   3  16   1      706.36      672.43      8.77 o 
   4  16   1      323.59      342.86      6.37 o 
   5  16   1      771.65      809.87     10.00 o 
   6  16   1      141.18      149.39      4.92 o 
   7  16   1      278.15      282.69      7.10 o 
   8  16   1      396.74      395.80      9.00 o 
   9  16   1      761.39      750.72     12.30 o 
  10  16   1      121.97      116.37      7.15 o 
  11  16   1     1327.48     1146.76     37.80 o 
  12  16   1       89.75       38.01     34.08 o 
 -12  17   1       22.33       26.67     27.78 o 
 -11  17   1      287.53      330.06     27.84 o 
 -10  17   1      650.21      612.13     18.63 o 
  -9  17   1        6.20       14.23      5.19 o 
  -8  17   1       90.96       97.34      5.98 o 
  -7  17   1     1809.08     1765.76     20.37 o 
  -6  17   1      123.18      133.60      5.11 o 
  -5  17   1     1353.84     1266.31     13.72 o 
  -4  17   1      300.96      289.52      6.15 o 
  -3  17   1     1075.71     1172.88     12.82 o 
  -2  17   1      575.66      530.78      7.75 o 
  -1  17   1     1070.59     1166.56     12.74 o 
   0  17   1     4982.04     5202.04     46.62 o 
   1  17   1     1059.33     1130.63     12.66 o 
   2  17   1      570.49      531.27      7.74 o 
   3  17   1     1070.78     1160.82     12.70 o 
   4  17   1      304.96      297.08      6.12 o 
   5  17   1     1350.65     1253.22     13.86 o 
   6  17   1      120.59      124.72      5.93 o 
   7  17   1     1811.81     1773.76     20.29 o 
   8  17   1       95.63       98.17      5.92 o 
   9  17   1        5.78       15.37      5.58 o 
  10  17   1      655.77      655.27     18.11 o 
  11  17   1      292.75      400.20     26.62 o 
  12  17   1       21.49       30.16     32.24 o 
 -11  18   1      433.81      432.68     22.61 o 
 -10  18   1      215.73      218.21     13.09 o 
  -9  18   1      179.08      182.13      9.04 o 
  -8  18   1      406.24      417.80      8.86 o 
  -7  18   1      215.17      205.55      7.97 o 
  -6  18   1      368.27      365.92      7.05 o 
  -5  18   1     1992.49     1983.44     20.72 o 
  -4  18   1     1013.99     1062.59     12.26 o 
  -3  18   1      633.97      631.60      8.81 o 
  -2  18   1     1710.31     1709.75     17.44 o 
  -1  18   1      160.11      194.01      5.95 o 
   0  18   1       93.98       81.58      3.83 o 
   1  18   1      162.41      198.13      5.68 o 
   2  18   1     1727.70     1727.92     17.46 o 
   3  18   1      644.93      651.92      8.85 o 
   4  18   1     1015.10     1066.49     12.24 o 
   5  18   1     1992.65     1984.95     20.24 o 
   6  18   1      375.07      383.04      7.09 o 
   7  18   1      214.85      216.59      7.97 o 
   8  18   1      408.01      428.13      9.33 o 
   9  18   1      183.67      182.23      8.59 o 
  10  18   1      218.20      190.12     11.96 o 
  11  18   1      431.64      477.48     29.78 o 
 -11  19   1       77.34       42.31     19.82 o 
 -10  19   1      399.41      436.06     23.09 o 
  -9  19   1        0.85        1.67      6.75 o 
  -8  19   1      198.66      180.48      8.39 o 
  -7  19   1     2762.08     2761.80     32.45 o 
  -6  19   1      442.68      408.66      7.73 o 
  -5  19   1     1449.91     1436.16     16.38 o 
  -4  19   1     1207.39     1120.85     13.34 o 
  -3  19   1      476.72      480.75      7.84 o 
  -2  19   1       37.87       58.84      4.60 o 
  -1  19   1      124.70      123.57      5.73 o 
   0  19   1        0.31        0.05      3.47 o 
   1  19   1      124.90      119.35      5.27 o 
   2  19   1       35.56       57.77      4.61 o 
   3  19   1      475.46      478.40      7.85 o 
   4  19   1     1209.98     1147.59     13.23 o 
   5  19   1     1450.75     1418.71     16.48 o 
   6  19   1      444.34      422.18      7.74 o 
   7  19   1     2766.68     2797.51     38.31 o 
   8  19   1      196.34      185.82      8.69 o 
   9  19   1        1.32        0.15      6.58 o 
  10  19   1      395.30      429.57     22.99 o 
  11  19   1       76.66       74.32     19.22 o 
 -11  20   1      164.41      148.65     23.67 o 
 -10  20   1      316.04      356.53     22.47 o 
  -9  20   1      296.49      322.02     13.60 o 
  -8  20   1        3.72        5.74      6.26 o 
  -7  20   1      573.17      521.23     10.47 o 
  -6  20   1     1050.75     1057.16     14.29 o 
  -5  20   1      149.89      172.11      6.85 o 
  -4  20   1     1629.84     1659.85     18.54 o 
  -3  20   1     1569.76     1541.66     17.46 o 
  -2  20   1      707.04      763.70     10.40 o 
  -1  20   1      439.14      390.54      7.38 o 
   0  20   1     1069.55     1182.90     14.29 o 
   1  20   1      440.65      379.59      7.58 o 
   2  20   1      694.74      742.47     10.60 o 
   3  20   1     1579.03     1539.23     17.88 o 
   4  20   1     1635.60     1679.76     18.90 o 
   5  20   1      146.60      161.30      7.01 o 
   6  20   1     1044.08     1070.73     14.83 o 
   7  20   1      565.90      516.09     10.74 o 
   8  20   1        4.00        6.47      6.29 o 
   9  20   1      294.27      323.70     14.95 o 
  10  20   1      317.79      365.73     19.00 o 
  11  20   1      163.44      170.73     28.93 o 
 -10  21   1       11.28       21.74     16.81 o 
  -9  21   1       85.53       93.54     12.57 o 
  -8  21   1      924.69      915.90     18.80 o 
  -7  21   1       69.90       51.55      5.04 o 
  -6  21   1      924.14      922.51     14.01 o 
  -5  21   1      216.33      230.20      8.09 o 
  -4  21   1      376.06      364.01      7.90 o 
  -3  21   1       19.26       26.39      5.13 o 
  -2  21   1      557.50      518.20      8.69 o 
  -1  21   1      344.94      315.36      7.11 o 
   0  21   1     1387.20     1391.11     17.48 o 
   1  21   1      336.75      321.88      7.49 o 
   2  21   1      547.87      511.39      8.78 o 
   3  21   1       21.06       31.69      5.19 o 
   4  21   1      380.67      378.91      7.90 o 
   5  21   1      212.46      219.30      6.92 o 
   6  21   1      927.56      923.09     16.75 o 
   7  21   1       70.16       51.65      4.73 o 
   8  21   1      927.19      947.20     20.90 o 
   9  21   1       82.57       81.15     11.69 o 
  10  21   1       11.61        6.93     18.28 o 
 -10  22   1       17.60       32.40     27.73 o 
  -9  22   1      227.25      217.34     19.16 o 
  -8  22   1      213.27      236.67     13.33 o 
  -7  22   1      136.07      133.70      9.10 o 
  -6  22   1      701.88      734.09     12.26 o 
  -5  22   1     1024.32     1025.39     15.37 o 
  -4  22   1      530.78      505.41      9.37 o 
  -3  22   1      682.69      701.73     11.27 o 
  -2  22   1      517.86      459.17      8.78 o 
  -1  22   1     1406.33     1363.16     16.52 o 
   0  22   1      661.96      693.23     11.21 o 
   1  22   1     1399.13     1332.06     17.05 o 
   2  22   1      512.89      444.74      8.82 o 
   3  22   1      692.64      699.68     10.93 o 
   4  22   1      535.62      514.66      9.67 o 
   5  22   1     1030.99     1041.12     15.55 o 
   6  22   1      711.53      718.41     16.57 o 
   7  22   1      134.50      150.39      9.59 o 
   8  22   1      208.47      243.82     12.84 o 
   9  22   1      226.94      229.99     22.40 o 
  10  22   1       18.49       33.40     27.45 o 
  -9  23   1       18.99       -0.26     19.97 o 
  -8  23   1      880.22      935.95     35.40 o 
  -7  23   1      149.63      135.43     10.96 o 
  -6  23   1      116.01      116.69      8.09 o 
  -5  23   1      200.14      206.85     10.44 o 
  -4  23   1     1537.97     1511.86     20.89 o 
  -3  23   1      422.83      408.35      8.80 o 
  -2  23   1     1616.97     1670.98     21.36 o 
  -1  23   1      405.22      389.48      8.69 o 
   0  23   1      588.45      611.91     10.64 o 
   1  23   1      391.84      383.22      8.61 o 
   2  23   1     1604.14     1649.95     22.82 o 
   3  23   1      418.41      408.05      8.84 o 
   4  23   1     1549.93     1499.39     19.26 o 
   5  23   1      199.55      221.74      8.59 o 
   6  23   1      114.94      117.96      6.96 o 
   7  23   1      149.03      160.43     10.86 o 
   8  23   1      882.88      927.02     25.30 o 
   9  23   1       19.85        0.56     20.02 o 
  -9  24   1      118.98      152.45     25.50 o 
  -8  24   1      110.67       91.92     15.83 o 
  -7  24   1      191.23      139.31     14.31 o 
  -6  24   1      168.69      198.03     10.90 o 
  -5  24   1      165.36      182.85      9.67 o 
  -4  24   1       88.13       80.64      6.54 o 
  -3  24   1       52.83       61.67      6.04 o 
  -2  24   1       97.36       96.08      7.71 o 
  -1  24   1      948.99      916.51     15.78 o 
   0  24   1      102.82       65.70      7.41 o 
   1  24   1      939.61      858.95     13.61 o 
   2  24   1       92.07      104.33      7.90 o 
   3  24   1       51.84       56.84      6.14 o 
   4  24   1       93.97       79.23      6.44 o 
   5  24   1      168.86      191.47      8.31 o 
   6  24   1      164.30      187.06      9.47 o 
   7  24   1      190.97      135.88     12.69 o 
   8  24   1      109.41       99.51     15.76 o 
   9  24   1      122.27      169.40     25.40 o 
  -8  25   1        1.82      -16.31     16.31 o 
  -7  25   1      149.24      101.57     14.93 o 
  -6  25   1      936.36      806.01     22.46 o 
  -5  25   1      221.79      222.38     12.24 o 
  -4  25   1      107.80      115.19      7.34 o 
  -3  25   1       60.82       61.59      7.10 o 
  -2  25   1      506.12      531.56     11.30 o 
  -1  25   1      143.23      129.18     10.44 o 
   0  25   1     2210.81     2352.64     55.12 o 
   1  25   1      147.20      122.52      8.59 o 
   2  25   1      508.74      516.53     11.93 o 
   3  25   1       61.57       63.06      6.58 o 
   4  25   1      109.89      106.44      7.13 o 
   5  25   1      224.86      248.08     12.64 o 
   6  25   1      935.28      853.48     20.39 o 
   7  25   1      151.78      157.54     15.40 o 
   8  25   1        2.51        5.71     16.45 o 
  -7  26   1       53.09       33.27     17.48 o 
  -6  26   1      689.05      776.91     33.23 o 
  -5  26   1      154.15      124.58     11.41 o 
  -4  26   1      376.07      364.05     12.14 o 
  -3  26   1      238.10      222.38     12.32 o 
  -2  26   1      339.56      390.18     12.01 o 
  -1  26   1      142.45      106.77      8.91 o 
   0  26   1       22.53        7.33      7.45 o 
   1  26   1      141.80      127.59     12.45 o 
   2  26   1      342.48      379.36     11.53 o 
   3  26   1      238.78      251.60     11.98 o 
   4  26   1      373.15      369.00     12.43 o 
   5  26   1      156.14      129.07     10.79 o 
   6  26   1      694.09      777.30     30.05 o 
   7  26   1       53.26       38.88     17.02 o 
  -6  27   1      184.38      286.97     49.66 o 
  -5  27   1       69.69       44.58     13.07 o 
  -4  27   1       60.32       62.07     10.31 o 
  -3  27   1       18.90       17.97      9.82 o 
  -2  27   1      649.41      609.44     20.55 o 
  -1  27   1      191.12      255.35     13.57 o 
   0  27   1      830.66      950.17     19.66 o 
   1  27   1      188.27      253.54     12.97 o 
   2  27   1      648.07      596.76     19.70 o 
   3  27   1       19.80       19.69     10.18 o 
   4  27   1       59.12       65.02     10.56 o 
   5  27   1       72.56       61.47     13.50 o 
   6  27   1      182.50      288.95     37.45 o 
  -5  28   1      113.75       67.14     26.05 o 
  -4  28   1      396.48      394.24     22.81 o 
  -3  28   1       16.92       13.92     10.90 o 
  -2  28   1      505.93      573.47     18.74 o 
  -1  28   1      330.30      413.84     14.18 o 
   0  28   1        2.92       11.93      9.00 o 
   1  28   1      333.59      411.45     15.65 o 
   2  28   1      495.64      557.63     18.01 o 
   3  28   1       18.13       21.10     10.26 o 
   4  28   1      399.15      386.57     23.14 o 
   5  28   1      116.64       77.10     34.42 o 
  -4  29   1      196.70      236.37     47.64 o 
  -3  29   1      179.37      126.07     14.95 o 
  -2  29   1       50.49       44.16     11.94 o 
  -1  29   1      379.80      480.76     20.26 o 
   0  29   1      426.69      476.65     15.41 o 
   1  29   1      378.68      484.23     18.46 o 
   2  29   1       53.11       59.17     12.02 o 
   3  29   1      183.76      124.33     15.97 o 
   4  29   1      194.78      292.52     69.90 o 
  -2  30   1     1573.85     2042.21     57.08 o 
  -1  30   1      162.42      220.68     23.86 o 
   0  30   1      246.31      420.85     44.23 o 
   1  30   1      161.20      248.09     27.48 o 
   2  30   1     1585.56     1955.10     65.15 o 
   1   0   2     5062.44     4636.62     38.33 o 
   2   0   2     8152.81     7557.61     63.99 o 
   3   0   2    15095.81    13550.50    116.39 o 
   4   0   2     2956.46     2797.28     25.48 o 
   5   0   2      467.84      646.85      7.56 o 
   6   0   2     1032.51     1128.62     11.65 o 
   7   0   2     6046.97     6250.57     58.01 o 
   8   0   2      293.74      260.98      5.30 o 
   9   0   2      509.33      526.30      7.62 o 
  10   0   2      617.40      600.89      8.40 o 
  11   0   2       99.42      134.42      6.26 o 
  12   0   2      254.81      329.59      9.32 o 
  13   0   2        9.97       10.63      6.75 o 
  14   0   2      462.00      492.62     18.45 o 
 -14   1   2       11.50        7.16     11.88 o 
 -13   1   2       72.55       61.89      7.81 o 
 -12   1   2      207.87      197.91      7.34 o 
 -11   1   2        5.35        3.90      4.27 o 
 -10   1   2      467.41      451.85      7.62 o 
  -9   1   2     1757.38     1744.29     18.23 o 
  -8   1   2     2650.27     2559.59     25.63 o 
  -7   1   2      240.68      275.03      5.06 o 
  -6   1   2      183.80      237.87      4.18 o 
  -5   1   2     3271.82     3230.07     29.37 o 
  -4   1   2      261.33      201.97      3.78 o 
  -3   1   2    11046.24     9589.99     80.36 o 
  -2   1   2     8837.78     7596.01     61.72 o 
  -1   1   2     4185.91     3785.34     32.23 o 
   0   1   2     5822.68     6407.46     51.66 o 
   1   1   2     4217.95     3832.42     32.01 o 
   2   1   2     8883.88     7608.23     63.82 o 
   3   1   2    11002.28     9507.12     80.32 o 
   4   1   2      267.77      207.02      3.61 o 
   5   1   2     3240.58     3196.46     28.00 o 
   6   1   2      180.09      233.33      4.08 o 
   7   1   2      250.04      294.93      4.95 o 
   8   1   2     2667.32     2561.26     26.18 o 
   9   1   2     1752.15     1739.24     18.48 o 
  10   1   2      474.54      442.00      8.02 o 
  11   1   2        5.83        6.63      4.67 o 
  12   1   2      206.01      184.33      7.35 o 
  13   1   2       69.89       50.52      7.04 o 
  14   1   2       12.78       18.48     11.39 o 
 -14   2   2        0.97        8.92     12.08 o 
 -13   2   2      326.40      280.08     10.22 o 
 -12   2   2     2898.55     2809.46     36.22 o 
 -11   2   2       67.12       81.70      4.81 o 
 -10   2   2      943.75      921.46     11.93 o 
  -9   2   2      340.28      365.40      6.37 o 
  -8   2   2      837.70      869.32      9.61 o 
  -7   2   2      261.38      255.47      4.49 o 
  -6   2   2     1906.85     1861.19     16.87 o 
  -5   2   2      480.41      614.78      6.95 o 
  -4   2   2     2205.37     2002.54     17.76 o 
  -3   2   2    23115.58    24999.43    242.03 o 
  -2   2   2    24764.13    25871.15    404.69 o 
  -1   2   2     3796.36     3321.65     28.12 o 
   0   2   2       37.42       35.41      1.33 o 
   1   2   2     3767.64     3330.96     27.91 o 
   2   2   2    24931.91    25957.95    314.30 o 
   3   2   2    23136.44    24935.51    242.62 o 
   4   2   2     2187.46     1981.70     17.77 o 
   5   2   2      482.81      609.05      6.83 o 
   6   2   2     1885.40     1828.38     16.84 o 
   7   2   2      267.31      259.35      4.43 o 
   8   2   2      840.87      869.33     10.10 o 
   9   2   2      335.08      353.58      6.34 o 
  10   2   2      943.36      931.49     12.56 o 
  11   2   2       67.17       82.14      5.25 o 
  12   2   2     2868.94     2871.82     37.47 o 
  13   2   2      325.13      302.73     10.26 o 
  14   2   2        1.07        0.44     12.21 o 
 -14   3   2      254.06      290.84     18.32 o 
 -13   3   2      272.11      267.92     11.46 o 
 -12   3   2       72.55       81.65      4.98 o 
 -11   3   2       88.96       85.66      4.93 o 
 -10   3   2      274.77      308.01      6.53 o 
  -9   3   2     1676.21     1509.97     15.60 o 
  -8   3   2      809.76      806.15      9.11 o 
  -7   3   2      229.20      253.56      4.53 o 
  -6   3   2     1648.31     1616.86     15.09 o 
  -5   3   2     2456.48     2576.69     22.77 o 
  -4   3   2     5431.96     5352.48     44.56 o 
  -3   3   2    13681.15    12722.46    106.15 o 
  -1   3   2     1637.54     1417.48     12.08 o 
   0   3   2      111.54      124.33      2.43 o 
   1   3   2     1658.81     1426.05     12.08 o 
   3   3   2    13653.15    12631.41    107.39 o 
   4   3   2     5456.26     5374.60     44.08 o 
   5   3   2     2434.23     2578.42     22.77 o 
   6   3   2     1628.14     1590.79     14.95 o 
   7   3   2      224.10      248.25      4.46 o 
   8   3   2      813.30      820.33      9.55 o 
   9   3   2     1656.40     1491.77     15.59 o 
  10   3   2      273.53      305.65      6.44 o 
  11   3   2       86.46       85.87      5.20 o 
  12   3   2       72.35       87.87      5.65 o 
  13   3   2      267.06      251.79     11.15 o 
  14   3   2      250.71      301.80     19.72 o 
 -14   4   2      108.45      113.04     14.05 o 
 -13   4   2      454.64      493.86     14.16 o 
 -12   4   2     1155.36     1028.09     19.05 o 
 -11   4   2     3646.14     3473.52     44.65 o 
 -10   4   2     1661.29     1609.08     18.21 o 
  -9   4   2      104.82      147.68      4.28 o 
  -8   4   2      295.50      298.46      5.18 o 
  -7   4   2      751.56      882.67      9.54 o 
  -6   4   2     3468.19     3267.77     28.91 o 
  -5   4   2      144.33      233.01      4.20 o 
  -4   4   2      691.49      661.87      7.00 o 
  -3   4   2     1283.08     1009.91      9.71 o 
  -2   4   2     8838.04     9171.23     75.17 o 
  -1   4   2    23176.84    22828.72    223.06 o 
   0   4   2     3335.47     2916.81     24.48 o 
   1   4   2    23202.81    22870.38    238.47 o 
   2   4   2     8825.35     9066.17     76.96 o 
   3   4   2     1288.13     1020.14      9.71 o 
   4   4   2      687.94      653.73      7.30 o 
   5   4   2      140.22      224.47      4.13 o 
   6   4   2     3469.61     3299.59     29.60 o 
   7   4   2      753.13      879.85      9.37 o 
   8   4   2      296.08      298.02      5.15 o 
   9   4   2       99.93      144.35      4.47 o 
  10   4   2     1663.89     1603.80     18.61 o 
  11   4   2     3688.69     3541.96     46.47 o 
  12   4   2     1149.37      983.53     17.33 o 
  13   4   2      459.58      480.77     14.60 o 
  14   4   2      106.76      123.41     13.98 o 
 -14   5   2       96.80       94.97     15.55 o 
 -13   5   2      363.81      355.50     12.40 o 
 -12   5   2       76.34       73.20      5.98 o 
 -11   5   2     1314.49     1310.19     18.46 o 
 -10   5   2     1970.83     1897.21     24.20 o 
  -9   5   2     7162.62     6813.66     62.70 o 
  -8   5   2      352.27      343.45      6.38 o 
  -7   5   2     4999.56     5015.91     45.74 o 
  -6   5   2     4189.89     4074.70     36.23 o 
  -5   5   2     5374.85     5275.37     45.29 o 
  -4   5   2      874.42      799.35      8.22 o 
  -3   5   2      253.61      400.98      5.21 o 
  -2   5   2     6006.19     5254.40     44.16 o 
  -1   5   2      558.78      612.76      6.29 o 
   0   5   2    40652.75    41885.04    640.99 o 
   1   5   2      545.11      593.40      6.25 o 
   2   5   2     6054.67     5309.87     43.09 o 
   3   5   2      260.19      413.71      5.24 o 
   4   5   2      866.12      788.03      8.22 o 
   5   5   2     5386.20     5283.42     46.33 o 
   6   5   2     4213.87     4139.72     36.25 o 
   7   5   2     5016.89     5018.48     46.13 o 
   8   5   2      345.58      337.20      5.92 o 
   9   5   2     7182.65     6863.78     62.42 o 
  10   5   2     1967.74     1911.21     24.44 o 
  11   5   2     1313.09     1323.44     22.22 o 
  12   5   2       75.33       69.76      5.93 o 
  13   5   2      362.99      359.91     13.39 o 
  14   5   2       95.79       83.50     16.88 o 
 -14   6   2       98.40      122.44     19.19 o 
 -13   6   2      138.30      113.17     10.48 o 
 -12   6   2      427.50      347.09      8.98 o 
 -11   6   2       94.06      105.17      5.71 o 
 -10   6   2     2775.19     2701.74     27.30 o 
  -9   6   2     1279.03     1307.54     15.39 o 
  -8   6   2      722.25      747.40      9.82 o 
  -7   6   2      696.46      664.50      8.25 o 
  -6   6   2      844.15      808.43      8.84 o 
  -5   6   2     2943.18     2725.82     24.23 o 
  -4   6   2     1023.20     1039.64     10.55 o 
  -3   6   2     3650.34     3971.92     33.37 o 
  -2   6   2     4256.35     4048.59     33.93 o 
  -1   6   2     6041.98     5419.72     44.94 o 
   0   6   2      163.75      178.95      3.54 o 
   1   6   2     6004.14     5332.88     44.81 o 
   2   6   2     4294.40     4101.71     33.62 o 
   3   6   2     3660.58     3973.43     32.68 o 
   4   6   2     1044.34     1075.23     10.43 o 
   5   6   2     2943.92     2736.29     24.80 o 
   6   6   2      836.18      804.33      8.78 o 
   7   6   2      685.92      656.84      8.28 o 
   8   6   2      715.84      741.39      9.40 o 
   9   6   2     1289.14     1334.99     14.41 o 
  10   6   2     2758.36     2666.08     28.85 o 
  11   6   2       93.48      102.44      5.24 o 
  12   6   2      426.58      373.75      9.02 o 
  13   6   2      136.99      123.62     10.18 o 
  14   6   2       99.46      110.37     20.47 o 
 -14   7   2      170.34      153.42     18.39 o 
 -13   7   2      710.73      689.11     24.62 o 
 -12   7   2        9.33       21.16      6.36 o 
 -11   7   2      403.91      479.62     10.76 o 
 -10   7   2     1739.75     1776.36     21.98 o 
  -9   7   2       43.95       79.90      4.19 o 
  -8   7   2     1450.80     1431.80     15.10 o 
  -7   7   2       92.19      101.33      3.63 o 
  -6   7   2      322.58      347.48      5.16 o 
  -5   7   2      851.97      757.10      8.29 o 
  -4   7   2     4238.67     4052.42     35.69 o 
  -3   7   2     6611.84     7063.55     58.20 o 
  -2   7   2     2440.76     2561.61     21.96 o 
  -1   7   2     1309.86     1277.16     11.49 o 
   0   7   2     1861.84     1548.76     13.92 o 
   1   7   2     1285.18     1252.28     11.76 o 
   2   7   2     2453.87     2590.81     21.76 o 
   3   7   2     6584.79     7039.33     57.26 o 
   4   7   2     4240.85     4066.64     35.41 o 
   5   7   2      863.79      773.40      8.30 o 
   6   7   2      316.99      345.95      5.29 o 
   7   7   2       86.81      102.11      3.51 o 
   8   7   2     1427.52     1407.06     14.98 o 
   9   7   2       43.40       81.62      4.15 o 
  10   7   2     1733.91     1758.83     24.32 o 
  11   7   2      403.18      471.52      9.47 o 
  12   7   2       10.11       18.49      6.16 o 
  13   7   2      716.91      728.13     22.90 o 
  14   7   2      168.94      135.16     18.84 o 
 -14   8   2        3.04       -0.57     20.14 o 
 -13   8   2      199.33      205.02     15.20 o 
 -12   8   2       24.57       37.73      6.77 o 
 -11   8   2     1956.75     1937.71     31.47 o 
 -10   8   2       73.94       99.55      5.23 o 
  -9   8   2      324.47      352.55      7.59 o 
  -8   8   2      393.80      369.85      6.37 o 
  -7   8   2     1448.03     1502.08     14.82 o 
  -6   8   2      344.15      443.04      6.29 o 
  -5   8   2     1679.25     1927.23     17.94 o 
  -4   8   2     4081.21     4209.58     36.63 o 
  -3   8   2     2288.67     2178.88     19.29 o 
  -2   8   2      131.10      140.17      3.33 o 
  -1   8   2    16123.74    15743.80    127.48 o 
   0   8   2    10903.21    11216.10     92.77 o 
   1   8   2    16188.63    15860.72    128.40 o 
   2   8   2      129.48      141.74      3.25 o 
   3   8   2     2337.02     2255.61     19.19 o 
   4   8   2     4083.45     4204.17     36.65 o 
   5   8   2     1696.82     1947.92     17.97 o 
   6   8   2      350.86      470.96      6.40 o 
   7   8   2     1452.66     1510.79     15.23 o 
   8   8   2      391.95      382.05      6.23 o 
   9   8   2      317.97      345.76      7.27 o 
  10   8   2       75.49       94.90      5.18 o 
  11   8   2     1941.98     1859.52     30.52 o 
  12   8   2       24.51       35.35      6.77 o 
  13   8   2      204.51      196.79     12.67 o 
  14   8   2        2.74       15.16     19.81 o 
 -14   9   2      386.89      403.30     27.04 o 
 -13   9   2       31.93       29.67     11.70 o 
 -12   9   2      357.41      319.40     10.80 o 
 -11   9   2      684.41      651.12     12.10 o 
 -10   9   2      433.71      462.74      9.28 o 
  -9   9   2      780.26      846.31     11.46 o 
  -8   9   2      335.80      339.60      6.36 o 
  -7   9   2     1607.07     1633.36     16.38 o 
  -6   9   2     1285.61     1333.46     13.11 o 
  -5   9   2     5549.79     5924.04     51.49 o 
  -4   9   2     2489.98     2510.60     22.09 o 
  -3   9   2     6467.19     6303.98     52.14 o 
  -2   9   2     1841.82     1977.29     17.34 o 
  -1   9   2     8089.05     7871.61     65.55 o 
   0   9   2        6.23       24.48      2.43 o 
   1   9   2     8124.63     7914.60     65.12 o 
   2   9   2     1865.55     1991.85     17.35 o 
   3   9   2     6496.90     6352.34     52.16 o 
   4   9   2     2500.16     2513.39     21.72 o 
   5   9   2     5583.83     5976.13     51.49 o 
   6   9   2     1266.57     1316.96     13.43 o 
   7   9   2     1591.33     1616.92     17.00 o 
   8   9   2      341.27      353.50      6.31 o 
   9   9   2      767.40      830.58     11.43 o 
  10   9   2      440.63      482.61      8.59 o 
  11   9   2      679.81      620.31     11.72 o 
  12   9   2      352.29      323.03     11.02 o 
  13   9   2       30.70       30.69     13.07 o 
  14   9   2      393.43      379.87     28.37 o 
 -13  10   2      382.41      388.73     21.93 o 
 -12  10   2      408.49      366.71     11.50 o 
 -11  10   2      121.16      127.65      6.60 o 
 -10  10   2      268.60      243.14      7.13 o 
  -9  10   2     3387.46     3341.65     35.55 o 
  -8  10   2      323.95      376.45      7.16 o 
  -7  10   2     1153.27     1197.17     13.88 o 
  -6  10   2     1000.94      887.99      9.89 o 
  -5  10   2      203.26      202.47      4.46 o 
  -4  10   2      370.90      469.13      6.21 o 
  -3  10   2      733.82      790.68      8.65 o 
  -2  10   2    11823.39    11652.63     96.07 o 
  -1  10   2    11534.60    11514.76     94.94 o 
   0  10   2      700.07      665.04      7.45 o 
   1  10   2    11554.66    11537.93     94.28 o 
   2  10   2    11731.16    11493.99     97.63 o 
   3  10   2      733.84      785.83      8.56 o 
   4  10   2      390.58      498.63      6.24 o 
   5  10   2      206.07      202.60      4.44 o 
   6  10   2     1014.49      905.42      9.82 o 
   7  10   2     1154.42     1214.27     13.69 o 
   8  10   2      328.14      381.32      7.14 o 
   9  10   2     3393.98     3256.44     37.70 o 
  10  10   2      257.19      236.91      7.30 o 
  11  10   2      120.77      131.50      7.11 o 
  12  10   2      418.02      357.76     15.59 o 
  13  10   2      379.09      385.35     19.83 o 
 -13  11   2       20.50       30.63     15.92 o 
 -12  11   2       41.25       44.03      8.16 o 
 -11  11   2      166.57      143.34      7.13 o 
 -10  11   2     3572.71     3246.02     42.01 o 
  -9  11   2      348.87      361.24      7.23 o 
  -8  11   2      544.24      594.46      8.77 o 
  -7  11   2     1057.37     1027.17     12.08 o 
  -6  11   2     1775.79     1646.46     16.27 o 
  -5  11   2      391.13      422.33      6.18 o 
  -4  11   2     4727.59     4942.34     41.21 o 
  -3  11   2     1102.05     1116.13     11.61 o 
  -2  11   2      619.83      707.92      8.04 o 
  -1  11   2     1034.95     1019.77     10.45 o 
   0  11   2     2793.34     3216.45     28.39 o 
   1  11   2     1054.55     1038.01     10.39 o 
   2  11   2      608.24      691.59      8.00 o 
   3  11   2     1105.43     1113.02     11.51 o 
   4  11   2     4734.37     4942.53     41.22 o 
   5  11   2      383.26      418.34      6.37 o 
   6  11   2     1770.41     1649.43     16.05 o 
   7  11   2     1063.22     1014.35     12.16 o 
   8  11   2      544.21      594.91      8.84 o 
   9  11   2      345.65      364.45      7.26 o 
  10  11   2     3583.39     3339.20     46.09 o 
  11  11   2      168.08      162.79      6.60 o 
  12  11   2       42.54       48.29      8.05 o 
  13  11   2       20.24       16.59     15.51 o 
 -13  12   2       98.34      108.33     23.60 o 
 -12  12   2      677.72      602.78     17.20 o 
 -11  12   2      733.52      647.78     12.88 o 
 -10  12   2      886.90      857.44     12.88 o 
  -9  12   2     1357.12     1361.91     16.62 o 
  -8  12   2      216.98      227.67      6.12 o 
  -7  12   2      735.63      713.44      9.09 o 
  -6  12   2       56.24       86.78      4.11 o 
  -5  12   2      671.09      686.01      7.84 o 
  -4  12   2      892.40     1060.23     11.04 o 
  -3  12   2       28.03       47.49      3.16 o 
  -2  12   2     1092.90     1078.83     11.06 o 
  -1  12   2      940.64      757.03      8.50 o 
   0  12   2     1797.14     1708.58     15.80 o 
   1  12   2      931.98      756.75      8.58 o 
   2  12   2     1081.84     1062.30     11.05 o 
   3  12   2       27.75       45.18      2.99 o 
   4  12   2      886.92     1055.36     11.03 o 
   5  12   2      672.25      693.22      7.86 o 
   6  12   2       54.24       85.71      3.94 o 
   7  12   2      734.44      722.24      9.50 o 
   8  12   2      211.94      225.71      7.39 o 
   9  12   2     1354.90     1352.60     16.48 o 
  10  12   2      891.46      863.90     12.35 o 
  11  12   2      736.62      671.02     15.95 o 
  12  12   2      678.43      582.88     17.89 o 
  13  12   2       94.98      114.19     28.35 o 
 -13  13   2      189.82      133.06     34.52 o 
 -12  13   2       43.64       38.42     10.81 o 
 -11  13   2      562.94      484.75     12.19 o 
 -10  13   2      738.94      631.06     13.09 o 
  -9  13   2       83.50      110.62      5.39 o 
  -8  13   2     1047.42     1063.46     13.69 o 
  -7  13   2      176.29      198.02      5.46 o 
  -6  13   2     1157.36     1205.81     13.10 o 
  -5  13   2     1244.89     1251.63     12.44 o 
  -4  13   2     2352.04     2417.05     21.81 o 
  -3  13   2      728.37      772.93      8.86 o 
  -2  13   2      644.61      599.22      7.55 o 
  -1  13   2     2171.13     2237.79     20.29 o 
   0  13   2     2465.33     2691.33     23.78 o 
   1  13   2     2134.19     2167.10     20.23 o 
   2  13   2      652.30      601.03      7.52 o 
   3  13   2      734.68      765.28      8.85 o 
   4  13   2     2354.43     2442.50     22.21 o 
   5  13   2     1232.92     1237.35     12.33 o 
   6  13   2     1158.59     1197.41     12.70 o 
   7  13   2      175.60      192.64      5.88 o 
   8  13   2     1029.70     1073.24     13.86 o 
   9  13   2       88.01      122.44      5.76 o 
  10  13   2      743.62      638.63     10.77 o 
  11  13   2      558.94      496.71     13.22 o 
  12  13   2       42.99       39.68     10.99 o 
  13  13   2      191.85      105.57     39.04 o 
 -13  14   2      353.56      401.95     53.75 o 
 -12  14   2       10.45       -2.35     13.34 o 
 -11  14   2      262.46      247.89     12.83 o 
 -10  14   2      111.77      150.36      6.47 o 
  -9  14   2     1695.63     1680.54     20.87 o 
  -8  14   2      124.64      175.07      6.89 o 
  -7  14   2      680.21      697.38     10.04 o 
  -6  14   2      395.62      314.35      5.90 o 
  -5  14   2      361.24      331.60      5.52 o 
  -4  14   2      255.72      263.53      5.30 o 
  -3  14   2     1341.43     1421.54     14.22 o 
  -2  14   2     5178.58     5387.31     46.55 o 
  -1  14   2      481.03      426.71      6.33 o 
   0  14   2      528.05      557.93      6.92 o 
   1  14   2      472.66      414.02      6.30 o 
   2  14   2     5222.84     5424.48     46.57 o 
   3  14   2     1348.03     1403.52     14.08 o 
   4  14   2      270.13      283.64      5.42 o 
   5  14   2      357.29      335.63      5.61 o 
   6  14   2      393.17      314.72      6.11 o 
   7  14   2      676.72      697.31      9.51 o 
   8  14   2      127.08      177.95      6.14 o 
   9  14   2     1691.85     1674.49     22.10 o 
  10  14   2      115.82      137.12      6.11 o 
  11  14   2      263.27      246.96     10.81 o 
  12  14   2       12.11       -0.24     14.17 o 
  13  14   2      355.88      430.46     63.20 o 
 -12  15   2       65.18       56.01     16.99 o 
 -11  15   2      316.10      316.67     13.74 o 
 -10  15   2      234.31      219.19      7.37 o 
  -9  15   2      181.88      203.34      8.57 o 
  -8  15   2      278.32      249.65      6.97 o 
  -7  15   2     1319.81     1337.40     15.38 o 
  -6  15   2      738.49      730.47      9.24 o 
  -5  15   2      625.27      698.67      8.43 o 
  -4  15   2      629.02      626.82      8.14 o 
  -3  15   2      167.39      211.19      5.23 o 
  -2  15   2     3935.34     4067.03     35.87 o 
  -1  15   2     1881.08     2001.42     19.23 o 
   0  15   2      612.42      635.49      7.80 o 
   1  15   2     1898.57     2040.70     19.64 o 
   2  15   2     3902.38     4014.96     36.66 o 
   3  15   2      165.52      206.38      5.21 o 
   4  15   2      622.25      613.96      8.10 o 
   5  15   2      629.02      699.66      8.71 o 
   6  15   2      753.40      751.15      9.59 o 
   7  15   2     1337.76     1332.51     14.76 o 
   8  15   2      288.21      268.71      6.87 o 
   9  15   2      187.15      202.82      8.03 o 
  10  15   2      232.36      227.76      8.23 o 
  11  15   2      312.08      320.03     15.16 o 
  12  15   2       66.53       61.14     18.70 o 
 -12  16   2      101.79       68.82     24.11 o 
 -11  16   2      298.74      250.82     26.31 o 
 -10  16   2      177.86      154.74      7.27 o 
  -9  16   2      444.32      445.85      8.67 o 
  -8  16   2       97.40      108.98      5.59 o 
  -7  16   2     1481.89     1401.01     16.15 o 
  -6  16   2       51.70       60.60      3.83 o 
  -5  16   2      772.25      804.42      9.81 o 
  -4  16   2     1649.33     1667.38     16.81 o 
  -3  16   2      523.52      583.11      8.36 o 
  -2  16   2     2547.69     2714.99     26.22 o 
  -1  16   2      324.82      322.81      5.97 o 
   0  16   2        6.63       30.43      3.06 o 
   1  16   2      331.24      330.13      6.08 o 
   2  16   2     2559.45     2736.19     26.51 o 
   3  16   2      540.28      607.72      8.43 o 
   4  16   2     1657.16     1680.90     16.64 o 
   5  16   2      773.95      803.33      9.81 o 
   6  16   2       51.94       60.75      3.62 o 
   7  16   2     1482.56     1385.71     16.55 o 
   8  16   2      101.06      111.93      5.79 o 
   9  16   2      433.90      432.60      9.25 o 
  10  16   2      178.77      154.08      8.13 o 
  11  16   2      295.91      267.19     15.52 o 
  12  16   2      101.38       49.59     20.86 o 
 -12  17   2      273.15      216.99     34.20 o 
 -11  17   2       95.39       84.42     17.71 o 
 -10  17   2       43.98       36.35      8.28 o 
  -9  17   2      538.82      493.68      9.86 o 
  -8  17   2      196.40      212.46      7.20 o 
  -7  17   2      595.31      547.58      8.31 o 
  -6  17   2     2517.13     2477.77     25.34 o 
  -5  17   2     1827.68     1838.01     18.64 o 
  -4  17   2     1747.83     1781.27     17.66 o 
  -3  17   2      437.06      447.04      7.33 o 
  -2  17   2      216.58      184.89      5.47 o 
  -1  17   2     1975.08     1980.92     20.05 o 
   0  17   2      903.09     1035.30     11.77 o 
   1  17   2     2007.37     2036.22     20.52 o 
   2  17   2      213.11      189.98      5.38 o 
   3  17   2      444.08      453.93      7.39 o 
   4  17   2     1760.13     1775.67     17.65 o 
   5  17   2     1831.84     1851.67     19.32 o 
   6  17   2     2536.18     2496.66     27.85 o 
   7  17   2      586.59      543.35      9.01 o 
   8  17   2      201.72      217.90      7.20 o 
   9  17   2      543.74      493.80     10.89 o 
  10  17   2       44.67       43.73      7.83 o 
  11  17   2       95.77       82.36     20.12 o 
  12  17   2      274.17      128.27     29.64 o 
 -11  18   2      349.65      399.97     21.29 o 
 -10  18   2      124.55      129.99     13.35 o 
  -9  18   2       43.56       44.60      5.65 o 
  -8  18   2        8.66        5.64      4.80 o 
  -7  18   2      582.60      519.92      9.09 o 
  -6  18   2      248.77      232.66      6.32 o 
  -5  18   2      469.52      449.26      7.79 o 
  -4  18   2     1902.83     1886.14     19.25 o 
  -3  18   2     1036.86     1068.31     12.49 o 
  -2  18   2      147.50      155.76      5.94 o 
  -1  18   2     1273.90     1377.53     14.59 o 
   0  18   2     2257.26     2170.63     20.63 o 
   1  18   2     1260.92     1363.05     15.44 o 
   2  18   2      145.19      150.12      5.30 o 
   3  18   2     1044.93     1083.37     12.63 o 
   4  18   2     1937.01     1928.89     19.06 o 
   5  18   2      475.11      448.42      7.67 o 
   6  18   2      255.57      251.42      7.03 o 
   7  18   2      589.54      531.33      9.17 o 
   8  18   2        8.59        3.16      4.95 o 
   9  18   2       45.40       36.65      5.95 o 
  10  18   2      129.16      140.23     14.76 o 
  11  18   2      347.26      385.17     25.99 o 
 -11  19   2      379.02      381.89     24.74 o 
 -10  19   2      391.16      418.80     19.39 o 
  -9  19   2       45.64       37.06      8.51 o 
  -8  19   2      712.87      675.46     13.08 o 
  -7  19   2       13.77       21.46      4.73 o 
  -6  19   2     1932.44     1838.55     22.08 o 
  -5  19   2      788.28      875.98     11.50 o 
  -4  19   2     1047.79     1042.45     12.77 o 
  -3  19   2     1421.40     1393.82     15.02 o 
  -2  19   2       64.36       84.75      4.90 o 
  -1  19   2     1400.12     1367.65     14.79 o 
   0  19   2      402.03      481.53      8.35 o 
   1  19   2     1387.59     1317.29     14.97 o 
   2  19   2       68.23       83.34      4.85 o 
   3  19   2     1433.96     1380.21     15.33 o 
   4  19   2     1048.83     1044.84     12.50 o 
   5  19   2      788.40      889.85     11.56 o 
   6  19   2     1933.22     1843.47     22.65 o 
   7  19   2       12.32       19.01      5.03 o 
   8  19   2      698.07      660.80     13.78 o 
   9  19   2       48.01       44.56      8.13 o 
  10  19   2      387.15      446.59     20.10 o 
  11  19   2      374.68      369.43     28.64 o 
 -11  20   2      386.35      391.16     27.86 o 
 -10  20   2       33.66       37.55     15.35 o 
  -9  20   2      441.61      453.72     15.11 o 
  -8  20   2      469.87      503.48     11.16 o 
  -7  20   2       46.19       42.12      4.83 o 
  -6  20   2      721.94      650.64     10.09 o 
  -5  20   2      617.43      685.40     10.00 o 
  -4  20   2      395.50      397.65      7.82 o 
  -3  20   2     1417.64     1472.41     17.26 o 
  -2  20   2       74.92      105.37      6.54 o 
  -1  20   2      915.23      898.47     11.29 o 
   0  20   2     1568.97     1796.79     19.23 o 
   1  20   2      908.82      916.13     11.70 o 
   2  20   2       77.70      113.48      5.38 o 
   3  20   2     1432.38     1483.43     17.31 o 
   4  20   2      393.48      390.15      7.76 o 
   5  20   2      606.57      646.89     10.18 o 
   6  20   2      726.95      674.84     10.53 o 
   7  20   2       46.52       51.83      4.65 o 
   8  20   2      463.83      502.42     10.87 o 
   9  20   2      434.05      439.43     15.47 o 
  10  20   2       34.73       28.89     14.71 o 
  11  20   2      381.82      468.92     47.50 o 
 -10  21   2       38.02       19.22     17.21 o 
  -9  21   2      459.03      467.63     17.10 o 
  -8  21   2      110.66       85.57     10.07 o 
  -7  21   2      101.98      102.39      5.63 o 
  -6  21   2      180.15      171.20      7.10 o 
  -5  21   2      424.54      409.14      8.33 o 
  -4  21   2      749.84      701.80     10.43 o 
  -3  21   2      805.27      835.69     11.91 o 
  -2  21   2      814.20      871.37     12.00 o 
  -1  21   2     1489.40     1436.11     16.91 o 
   0  21   2        1.35        4.93      5.39 o 
   1  21   2     1514.14     1469.55     17.60 o 
   2  21   2      809.08      856.81     12.46 o 
   3  21   2      814.16      863.83     11.98 o 
   4  21   2      740.93      664.98     10.34 o 
   5  21   2      416.27      399.60      8.35 o 
   6  21   2      182.92      171.14      7.08 o 
   7  21   2      106.17      100.16      5.81 o 
   8  21   2      110.85       91.09      8.44 o 
   9  21   2      467.24      496.06     17.76 o 
  10  21   2       39.54        3.98     18.70 o 
 -10  22   2      316.96      168.36     29.75 o 
  -9  22   2       22.28       19.30     14.05 o 
  -8  22   2      258.11      212.08     20.08 o 
  -7  22   2      221.66      170.26      8.60 o 
  -6  22   2      120.89      118.03      6.24 o 
  -5  22   2        1.44        2.36      5.11 o 
  -4  22   2      187.21      224.79     10.33 o 
  -3  22   2      271.98      262.12      8.57 o 
  -2  22   2     1099.14     1101.61     14.70 o 
  -1  22   2     1009.20     1010.98     14.39 o 
   0  22   2        5.01       10.49      5.55 o 
   1  22   2     1019.10      998.95     14.06 o 
   2  22   2     1077.57     1069.54     15.29 o 
   3  22   2      274.46      261.54      8.19 o 
   4  22   2      182.70      225.07      8.66 o 
   5  22   2        1.22        2.04      5.10 o 
   6  22   2      124.80      118.32      6.16 o 
   7  22   2      226.50      173.32      8.88 o 
   8  22   2      259.44      212.99     17.63 o 
   9  22   2       22.67       22.08     13.14 o 
  10  22   2      322.96      142.42     44.32 o 
  -9  23   2       80.36       88.68     28.00 o 
  -8  23   2      162.35      162.37     16.58 o 
  -7  23   2      348.43      329.47     14.60 o 
  -6  23   2     1077.01     1051.65     18.34 o 
  -5  23   2        1.81        6.93      5.42 o 
  -4  23   2      129.57      127.08      7.14 o 
  -3  23   2     1411.16     1392.19     21.55 o 
  -2  23   2      371.70      333.92      8.55 o 
  -1  23   2      533.65      541.21     10.03 o 
   0  23   2      157.86      119.90      7.55 o 
   1  23   2      543.07      522.24     10.30 o 
   2  23   2      371.69      343.84      8.88 o 
   3  23   2     1401.01     1399.02     21.49 o 
   4  23   2      131.22      138.48      6.95 o 
   5  23   2        1.99        2.56      5.37 o 
   6  23   2     1071.24     1067.86     25.40 o 
   7  23   2      342.35      330.51     13.55 o 
   8  23   2      169.24      229.07     23.79 o 
   9  23   2       78.09       87.99     19.48 o 
  -9  24   2      113.32      123.58     25.07 o 
  -8  24   2      329.77      361.03     28.45 o 
  -7  24   2      421.28      396.50     16.68 o 
  -6  24   2      530.48      543.43     14.16 o 
  -5  24   2        9.99        7.93      5.94 o 
  -4  24   2      629.89      663.24     12.90 o 
  -3  24   2      320.04      301.80      9.70 o 
  -2  24   2      559.95      483.21      9.55 o 
  -1  24   2      105.30       96.82      7.18 o 
   0  24   2     1097.44     1067.85     21.66 o 
   1  24   2      107.47       92.61      6.09 o 
   2  24   2      556.19      504.67     10.10 o 
   3  24   2      313.49      310.45     10.02 o 
   4  24   2      626.07      618.08     11.93 o 
   5  24   2        9.34       16.67      5.97 o 
   6  24   2      534.27      534.66     14.85 o 
   7  24   2      422.20      423.91     16.05 o 
   8  24   2      325.48      308.30     31.34 o 
   9  24   2      115.90      104.84     23.91 o 
  -8  25   2      101.60       97.20     18.46 o 
  -7  25   2      177.86      173.98     18.38 o 
  -6  25   2       39.61       32.29     10.25 o 
  -5  25   2      270.13      275.57     17.44 o 
  -4  25   2      322.14      349.27      9.86 o 
  -3  25   2      430.08      419.47      9.78 o 
  -2  25   2      498.79      505.23     11.73 o 
  -1  25   2      506.75      478.74     13.84 o 
   0  25   2        3.34        0.97      7.05 o 
   1  25   2      521.19      502.48     12.38 o 
   2  25   2      498.58      550.08     11.70 o 
   3  25   2      424.49      420.51     10.62 o 
   4  25   2      318.90      351.98     11.67 o 
   5  25   2      275.92      287.62     10.36 o 
   6  25   2       39.49       35.08     10.61 o 
   7  25   2      174.16      200.32     15.99 o 
   8  25   2      104.54       71.74     17.37 o 
  -7  26   2      260.47      165.69     26.47 o 
  -6  26   2       74.88       62.24     13.51 o 
  -5  26   2      178.19      141.90     11.87 o 
  -4  26   2      730.18      785.98     17.91 o 
  -3  26   2        0.23        1.58      6.92 o 
  -2  26   2      391.00      422.77     13.59 o 
  -1  26   2      126.31      160.32     11.13 o 
   0  26   2       51.04       52.24      7.88 o 
   1  26   2      128.49      156.96     13.16 o 
   2  26   2      401.70      420.37     11.38 o 
   3  26   2        0.13       -3.28      6.77 o 
   4  26   2      727.79      824.12     19.15 o 
   5  26   2      178.84      157.81     17.07 o 
   6  26   2       73.17       55.78     12.80 o 
   7  26   2      257.62       94.49     20.87 o 
  -6  27   2      338.82      386.53     52.65 o 
  -5  27   2       97.42       94.10     15.82 o 
  -4  27   2      186.57      133.54     12.35 o 
  -3  27   2      253.20      283.45     15.93 o 
  -2  27   2      304.11      351.02     16.78 o 
  -1  27   2       21.20       34.50      8.82 o 
   0  27   2      537.59      546.97     14.08 o 
   1  27   2       20.20       25.24      8.70 o 
   2  27   2      302.78      359.90     14.65 o 
   3  27   2      249.74      276.67     13.19 o 
   4  27   2      184.50      129.37     13.76 o 
   5  27   2       95.91      102.52     15.75 o 
   6  27   2      339.95      471.83     37.33 o 
  -5  28   2       70.03       33.10     28.04 o 
  -4  28   2      374.95      375.32     27.68 o 
  -3  28   2      635.10      658.95     24.84 o 
  -2  28   2      266.35      357.34     26.22 o 
  -1  28   2      714.83      832.85     22.42 o 
   0  28   2        0.17        3.71      9.12 o 
   1  28   2      715.90      819.71     24.98 o 
   2  28   2      266.71      343.34     17.59 o 
   3  28   2      638.98      650.44     17.96 o 
   4  28   2      376.58      451.06     38.39 o 
   5  28   2       70.78       67.28     37.28 o 
  -4  29   2       67.78       48.82     19.92 o 
  -3  29   2      388.82      452.31     26.20 o 
  -2  29   2       33.19       31.63     13.58 o 
  -1  29   2      219.35      271.29     18.74 o 
   0  29   2        0.02        7.24     10.74 o 
   1  29   2      221.41      286.95     18.19 o 
   2  29   2       33.25       37.94     12.88 o 
   3  29   2      384.23      458.15     26.69 o 
   4  29   2       68.24       44.90     19.66 o 
  -2  30   2      819.14      987.68     37.33 o 
  -1  30   2       18.58       10.46     17.19 o 
   0  30   2      103.19      122.59     22.74 o 
   1  30   2       18.37       27.76     15.60 o 
   2  30   2      805.74     1002.90     39.41 o 
   1   0   3       88.61      100.09      2.28 o 
   2   0   3    14782.64    15856.92    142.59 o 
   3   0   3     5575.83     5277.09     42.70 o 
   4   0   3      193.43      279.25      4.55 o 
   5   0   3     1482.56     1776.34     17.50 o 
   6   0   3       22.22       56.51      3.35 o 
   7   0   3      650.37      731.77      9.44 o 
   8   0   3       46.67       70.68      3.81 o 
   9   0   3     1164.76     1076.98     12.94 o 
  10   0   3     2183.13     2157.64     25.10 o 
  11   0   3       20.78       28.19      3.89 o 
  12   0   3      490.32      462.71      9.59 o 
  13   0   3      104.22       80.53      8.12 o 
  14   0   3       63.96       62.08     12.77 o 
 -14   1   3      255.82      306.87     16.26 o 
 -13   1   3      476.86      475.89     16.13 o 
 -12   1   3      342.53      301.95      8.16 o 
 -11   1   3      210.56      225.45      6.27 o 
 -10   1   3      575.39      525.76      7.88 o 
  -9   1   3     1090.34      986.11     11.52 o 
  -8   1   3      219.62      264.73      5.36 o 
  -7   1   3      483.73      524.00      6.94 o 
  -6   1   3       69.04       93.33      3.32 o 
  -5   1   3      647.80      811.81      9.13 o 
  -4   1   3     1458.36     1712.65     16.61 o 
  -3   1   3    16540.76    16067.56    132.37 o 
  -2   1   3    10209.37     9517.16     78.07 o 
  -1   1   3     1795.60     1617.42     13.97 o 
   0   1   3     1269.79     1121.21      9.82 o 
   1   1   3     1806.68     1637.08     13.96 o 
   2   1   3    10244.38     9543.80     81.30 o 
   3   1   3    16619.78    15969.20    134.31 o 
   4   1   3     1490.96     1758.56     16.50 o 
   5   1   3      648.81      815.28      8.88 o 
   6   1   3       65.73       87.78      3.16 o 
   7   1   3      480.36      513.98      7.15 o 
   8   1   3      218.29      262.55      5.45 o 
   9   1   3     1101.20     1009.12     11.70 o 
  10   1   3      578.79      526.93      7.76 o 
  11   1   3      202.19      209.53      5.97 o 
  12   1   3      338.47      300.55      8.19 o 
  13   1   3      471.71      478.78     12.27 o 
  14   1   3      257.49      303.27     16.24 o 
 -14   2   3      246.30      209.94     16.54 o 
 -13   2   3      368.77      352.01     11.19 o 
 -12   2   3      241.83      225.58      6.48 o 
 -11   2   3      480.07      440.60      7.91 o 
 -10   2   3      124.62      176.39      5.65 o 
  -9   2   3     2139.86     2120.14     20.93 o 
  -8   2   3     1939.63     1992.66     19.13 o 
  -7   2   3     2213.71     2192.73     20.08 o 
  -6   2   3     5623.46     5315.93     46.18 o 
  -5   2   3     3611.37     3718.00     32.19 o 
  -4   2   3      155.96      227.66      3.87 o 
  -3   2   3    11170.03    11601.35     98.02 o 
  -2   2   3    38840.62    40119.94    569.81 o 
  -1   2   3     5713.07     5395.52     43.98 o 
   0   2   3     4207.78     4204.04     35.12 o 
   1   2   3     5722.60     5358.26     45.14 o 
   2   2   3    38940.20    40540.25    608.80 o 
   3   2   3    11147.82    11583.06     93.77 o 
   4   2   3      152.99      229.06      3.93 o 
   5   2   3     3604.45     3689.21     32.18 o 
   6   2   3     5665.16     5377.24     46.18 o 
   7   2   3     2213.11     2196.62     20.07 o 
   8   2   3     1896.69     1960.33     19.98 o 
   9   2   3     2141.89     2114.38     21.13 o 
  10   2   3      122.39      169.38      5.38 o 
  11   2   3      481.84      456.22      8.45 o 
  12   2   3      245.34      237.18      6.93 o 
  13   2   3      368.73      358.92     11.33 o 
  14   2   3      250.93      216.23     18.18 o 
 -14   3   3       82.06       56.27     12.98 o 
 -13   3   3       12.17       11.90      8.13 o 
 -12   3   3     1177.85     1093.24     21.37 o 
 -11   3   3      411.41      389.96      7.86 o 
 -10   3   3     2159.31     2030.00     21.38 o 
  -9   3   3     1375.41     1324.74     13.77 o 
  -8   3   3      666.54      714.16      8.29 o 
  -7   3   3      868.94      912.80      9.85 o 
  -6   3   3       39.22       30.33      2.62 o 
  -5   3   3     1901.99     2092.83     20.23 o 
  -4   3   3     6356.96     5792.83     47.39 o 
  -3   3   3    11951.45    11227.81     92.55 o 
  -2   3   3    19173.78    19117.38    168.92 o 
  -1   3   3    15619.41    15031.42    133.83 o 
   0   3   3    19409.06    18854.41    183.05 o 
   1   3   3    15651.95    15153.58    137.66 o 
   2   3   3    19089.07    19045.60    174.38 o 
   3   3   3    12030.93    11353.76     94.50 o 
   4   3   3     6385.85     5802.68     48.36 o 
   5   3   3     1933.31     2133.79     20.24 o 
   6   3   3       42.32       35.50      2.66 o 
   7   3   3      874.90      922.76      9.58 o 
   8   3   3      663.18      704.53      8.34 o 
   9   3   3     1371.05     1322.60     14.41 o 
  10   3   3     2136.54     2045.59     21.74 o 
  11   3   3      401.93      390.06      7.81 o 
  12   3   3     1164.86     1071.92     21.36 o 
  13   3   3       12.79        5.77      7.88 o 
  14   3   3       81.79       64.68     12.62 o 
 -14   4   3       33.71        6.40     13.42 o 
 -13   4   3      336.35      340.75     12.59 o 
 -12   4   3      322.87      290.60      8.63 o 
 -11   4   3       74.94      104.41      5.12 o 
 -10   4   3      679.11      637.73      8.21 o 
  -9   4   3     1240.51     1215.16     12.89 o 
  -8   4   3      366.89      474.48      6.55 o 
  -7   4   3      569.98      577.40      6.85 o 
  -6   4   3      133.63      144.33      3.98 o 
  -5   4   3     1726.38     1621.46     15.25 o 
  -4   4   3     3790.27     3761.15     33.22 o 
  -3   4   3     1074.31      975.00      9.10 o 
  -2   4   3     9592.19     8676.68     72.56 o 
  -1   4   3       69.32      135.81      3.20 o 
   0   4   3    12515.84    11719.13     94.26 o 
   1   4   3       72.65      136.30      3.17 o 
   2   4   3     9574.66     8689.76     74.21 o 
   3   4   3     1084.59      984.11      9.23 o 
   4   4   3     3785.10     3759.30     32.42 o 
   5   4   3     1733.74     1624.30     15.25 o 
   6   4   3      133.58      144.77      3.87 o 
   7   4   3      548.09      547.78      7.05 o 
   8   4   3      366.08      479.95      6.67 o 
   9   4   3     1250.55     1238.30     13.09 o 
  10   4   3      678.11      630.03      8.09 o 
  11   4   3       74.71      106.75      5.48 o 
  12   4   3      324.52      283.19      7.85 o 
  13   4   3      343.88      363.50     12.43 o 
  14   4   3       33.56       20.93     11.97 o 
 -14   5   3      406.46      417.42     20.95 o 
 -13   5   3       80.73       84.53      9.50 o 
 -12   5   3      220.18      179.39      7.12 o 
 -11   5   3     1576.92     1613.90     25.29 o 
 -10   5   3       49.13       66.83      4.36 o 
  -9   5   3      462.38      515.67      7.89 o 
  -8   5   3     1348.94     1371.11     15.59 o 
  -6   5   3      191.44      182.11      4.42 o 
  -5   5   3      442.04      452.02      6.00 o 
  -4   5   3     1431.22     1428.86     13.38 o 
  -3   5   3     4943.41     4920.71     40.96 o 
  -2   5   3     4945.99     4889.98     40.16 o 
  -1   5   3     7572.06     7743.93     63.14 o 
   0   5   3      187.93      182.25      3.72 o 
   1   5   3     7561.30     7721.89     62.52 o 
   2   5   3     4905.94     4836.48     40.22 o 
   3   5   3     4957.20     4932.87     40.29 o 
   4   5   3     1438.83     1443.98     13.39 o 
   5   5   3      453.95      462.84      5.94 o 
   6   5   3      197.51      185.53      4.42 o 
   8   5   3     1344.39     1350.60     14.67 o 
   9   5   3      457.16      506.57      7.72 o 
  10   5   3       48.21       64.04      4.39 o 
  11   5   3     1599.73     1602.99     26.29 o 
  12   5   3      222.60      175.91      7.58 o 
  13   5   3       83.21       89.29      9.90 o 
  14   5   3      404.58      419.24     22.39 o 
 -14   6   3       43.05       75.63     18.66 o 
 -13   6   3      677.51      683.43     19.45 o 
 -12   6   3      176.10      178.14      7.84 o 
 -11   6   3     1883.93     1761.05     23.48 o 
 -10   6   3     2345.59     2345.82     29.01 o 
  -9   6   3       46.33       61.37      4.27 o 
  -8   6   3     2713.16     2715.95     26.79 o 
  -7   6   3     4614.39     4892.68     45.11 o 
  -6   6   3     6660.10     6993.92     60.99 o 
  -5   6   3     2405.12     2441.45     21.86 o 
  -4   6   3     1428.73     1387.32     13.14 o 
  -3   6   3      981.36      773.61      7.62 o 
  -2   6   3     6627.00     6071.53     49.36 o 
  -1   6   3     4690.06     4162.29     34.81 o 
   0   6   3       12.01       18.97      2.21 o 
   1   6   3     4697.45     4195.48     34.80 o 
   2   6   3     6580.38     6034.90     49.35 o 
   3   6   3      982.59      775.77      7.61 o 
   4   6   3     1429.16     1374.96     13.04 o 
   5   6   3     2399.86     2431.66     21.85 o 
   6   6   3     6593.85     6903.04     59.52 o 
   7   6   3     4616.81     4966.59     45.98 o 
   8   6   3     2695.72     2717.88     27.31 o 
   9   6   3       46.36       63.88      4.19 o 
  10   6   3     2352.13     2339.81     25.47 o 
  11   6   3     1882.93     1736.11     23.97 o 
  12   6   3      179.76      183.59      8.32 o 
  13   6   3      677.32      671.82     19.63 o 
  14   6   3       40.92       33.18     18.54 o 
 -14   7   3       55.73       41.58     16.99 o 
 -13   7   3      709.95      794.49     22.02 o 
 -12   7   3      652.18      569.12     14.01 o 
 -11   7   3      176.44      187.56      6.55 o 
 -10   7   3      745.12      813.47     12.23 o 
  -9   7   3      721.37      720.86      9.78 o 
  -8   7   3      112.34      122.43      4.58 o 
  -7   7   3     1333.42     1239.79     13.14 o 
  -6   7   3      604.32      661.24      7.98 o 
  -5   7   3      739.57      682.33      7.68 o 
  -4   7   3     2540.26     2663.62     23.50 o 
  -3   7   3     6888.48     6897.25     57.92 o 
  -2   7   3     7640.19     7448.37     61.05 o 
  -1   7   3    18994.00    17819.33    145.35 o 
   0   7   3     2724.74     2796.06     23.53 o 
   1   7   3    19050.74    17828.41    146.47 o 
   2   7   3     7660.46     7445.76     60.59 o 
   3   7   3     6901.50     6898.69     56.34 o 
   4   7   3     2510.42     2619.39     23.47 o 
   5   7   3      738.05      679.97      7.82 o 
   6   7   3      611.56      672.15      8.03 o 
   7   7   3     1331.81     1244.12     12.58 o 
   8   7   3      109.39      118.66      4.52 o 
   9   7   3      723.61      729.43      9.56 o 
  10   7   3      760.20      838.72     13.86 o 
  11   7   3      182.59      191.94      6.57 o 
  12   7   3      656.58      586.43     15.85 o 
  13   7   3      712.36      748.23     32.34 o 
  14   7   3       55.87       52.21     20.27 o 
 -14   8   3      290.33      319.37     32.79 o 
 -13   8   3        4.94        9.82     10.96 o 
 -12   8   3      327.75      322.06     10.14 o 
 -11   8   3      139.25      189.37      8.09 o 
 -10   8   3      254.97      253.51      6.14 o 
  -9   8   3     1141.22     1159.60     13.59 o 
  -8   8   3      292.82      269.64      5.45 o 
  -7   8   3      859.34      845.89      9.48 o 
  -6   8   3      487.35      465.89      6.29 o 
  -5   8   3     1417.20     1531.37     15.67 o 
  -4   8   3     3324.25     3408.50     30.58 o 
  -3   8   3      203.76      246.54      4.15 o 
  -2   8   3      325.67      246.38      4.07 o 
  -1   8   3     4826.82     4732.46     38.77 o 
   0   8   3    13663.28    13500.62    109.12 o 
   1   8   3     4755.37     4629.85     39.35 o 
   2   8   3      327.69      247.46      4.07 o 
   3   8   3      207.50      260.00      4.16 o 
   4   8   3     3317.23     3415.19     30.38 o 
   5   8   3     1431.48     1549.27     15.70 o 
   6   8   3      486.30      460.55      6.70 o 
   7   8   3      852.00      831.61      9.39 o 
   8   8   3      294.88      276.09      5.29 o 
   9   8   3     1135.32     1151.88     14.27 o 
  10   8   3      253.01      253.08      6.14 o 
  11   8   3      139.55      189.23      8.39 o 
  12   8   3      325.73      307.20      9.38 o 
  13   8   3        5.83        9.47     10.60 o 
  14   8   3      291.17      263.66     31.64 o 
 -14   9   3       27.50       27.02     21.89 o 
 -13   9   3      112.01       81.68     12.69 o 
 -12   9   3       68.00       70.94      7.43 o 
 -11   9   3      152.31      162.79      6.40 o 
 -10   9   3      915.20      936.73     15.25 o 
  -9   9   3      468.12      502.02      8.38 o 
  -8   9   3      204.23      187.57      5.10 o 
  -7   9   3      548.80      591.54      7.53 o 
  -6   9   3      743.21      820.63      9.10 o 
  -5   9   3     2994.83     2897.75     26.96 o 
  -4   9   3     1130.61     1004.16     10.07 o 
  -2   9   3      614.65      697.05      7.37 o 
  -1   9   3     5409.36     5329.06     44.28 o 
   0   9   3     1686.16     1888.22     16.60 o 
   1   9   3     5381.22     5260.33     43.78 o 
   2   9   3      602.69      677.49      7.40 o 
   4   9   3     1144.32     1019.99      9.87 o 
   5   9   3     2993.14     2899.47     26.69 o 
   6   9   3      736.63      809.72      9.25 o 
   7   9   3      547.36      605.35      7.64 o 
   8   9   3      204.95      199.04      4.83 o 
   9   9   3      474.79      499.50      8.31 o 
  10   9   3      927.64      958.79     12.82 o 
  11   9   3      154.79      169.44      6.38 o 
  12   9   3       66.75       78.50      7.70 o 
  13   9   3      113.42       85.57     12.54 o 
  14   9   3       28.06       14.43     22.86 o 
 -13  10   3      246.64      340.99     20.23 o 
 -12  10   3      330.33      303.75     10.52 o 
 -11  10   3      237.03      223.47      8.54 o 
 -10  10   3       97.20      119.05      6.15 o 
  -9  10   3      806.71      807.14     11.06 o 
  -8  10   3     1865.84     1807.21     19.40 o 
  -7  10   3     2351.88     2370.88     23.16 o 
  -6  10   3      521.01      473.84      6.46 o 
  -5  10   3      269.16      242.72      4.66 o 
  -4  10   3     2332.27     2538.67     22.54 o 
  -3  10   3       11.96        9.83      2.41 o 
  -2  10   3     7690.24     7303.52     59.94 o 
  -1  10   3      183.81      173.82      3.86 o 
   0  10   3       73.18      204.15      4.57 o 
   1  10   3      184.96      175.29      3.87 o 
   2  10   3     7740.77     7351.38     60.44 o 
   3  10   3       12.27        9.88      2.37 o 
   4  10   3     2327.36     2518.65     22.18 o 
   5  10   3      267.23      241.25      4.78 o 
   6  10   3      501.32      454.23      6.43 o 
   7  10   3     2344.00     2386.10     23.71 o 
   8  10   3     1886.62     1826.47     18.84 o 
   9  10   3      803.60      806.30     10.95 o 
  10  10   3       94.46      113.12      5.77 o 
  11  10   3      238.34      216.28      8.31 o 
  12  10   3      330.00      307.73     10.77 o 
  13  10   3      248.68      292.79     19.95 o 
 -13  11   3       82.22       50.68     17.59 o 
 -12  11   3       87.25       77.71      9.24 o 
 -11  11   3      112.58      108.65      6.12 o 
 -10  11   3      393.35      390.67      8.37 o 
  -9  11   3     1032.54     1008.10     12.87 o 
  -8  11   3      734.62      673.65      8.83 o 
  -7  11   3     4960.44     4973.11     44.70 o 
  -6  11   3     5125.40     5271.27     46.82 o 
  -5  11   3     2468.64     2433.11     22.62 o 
  -4  11   3      431.47      415.27      5.60 o 
  -3  11   3     2558.28     2550.95     22.50 o 
  -2  11   3     1556.78     1586.61     14.56 o 
  -1  11   3     3084.96     3250.11     27.62 o 
   0  11   3      522.65      663.61      7.85 o 
   1  11   3     3067.67     3236.19     27.62 o 
   2  11   3     1532.09     1556.24     14.77 o 
   3  11   3     2595.43     2595.96     22.36 o 
   4  11   3      420.25      409.57      5.57 o 
   5  11   3     2469.27     2442.15     22.65 o 
   6  11   3     5099.95     5260.68     47.38 o 
   7  11   3     4949.75     4997.97     48.06 o 
   8  11   3      738.91      673.38      9.05 o 
   9  11   3     1027.31      979.61     12.30 o 
  10  11   3      406.01      391.56      8.44 o 
  11  11   3      114.24      122.52      6.22 o 
  12  11   3       84.77       75.66      8.87 o 
  13  11   3       80.25       72.81     16.84 o 
 -13  12   3      104.30       71.26     25.73 o 
 -12  12   3       83.28       81.27     10.38 o 
 -11  12   3      131.92      117.31      7.38 o 
 -10  12   3     1042.25     1019.49     16.10 o 
  -9  12   3     1890.98     1980.46     23.98 o 
  -8  12   3     1045.86     1074.19     15.93 o 
  -7  12   3      553.10      623.15      8.81 o 
  -6  12   3      376.36      306.24      5.60 o 
  -5  12   3      894.88      806.46      9.17 o 
  -4  12   3     1286.65     1252.27     12.21 o 
  -3  12   3      896.99      902.40      9.57 o 
  -2  12   3     4973.55     5453.21     46.39 o 
  -1  12   3      782.36      890.82      9.14 o 
   0  12   3        1.53       17.42      2.58 o 
   1  12   3      768.68      867.16      9.11 o 
   2  12   3     4981.64     5454.27     46.39 o 
   3  12   3      906.46      884.83      9.53 o 
   4  12   3     1290.72     1257.38     12.11 o 
   5  12   3      905.13      826.30      8.80 o 
   6  12   3      378.19      317.68      5.63 o 
   7  12   3      551.91      639.85      9.00 o 
   8  12   3     1049.40     1069.64     13.12 o 
   9  12   3     1873.71     1929.01     24.26 o 
  10  12   3     1044.35     1048.97     15.84 o 
  11  12   3      131.87      116.50      6.94 o 
  12  12   3       82.44       84.35     10.19 o 
  13  12   3      101.73       72.26     29.22 o 
 -13  13   3      199.98      146.56     40.19 o 
 -12  13   3      155.54      147.93     11.84 o 
 -11  13   3      167.98      178.63     10.17 o 
 -10  13   3      945.77      909.15     14.29 o 
  -9  13   3      366.54      368.63      8.01 o 
  -8  13   3     1907.79     1839.24     21.37 o 
  -7  13   3      985.34     1009.44     12.05 o 
  -6  13   3      254.02      268.60      5.74 o 
  -5  13   3     1744.36     1809.71     17.20 o 
  -4  13   3     1614.43     1692.94     16.50 o 
  -3  13   3     1092.26      985.46     10.58 o 
  -2  13   3      358.25      377.57      5.90 o 
  -1  13   3     1350.88     1400.33     13.44 o 
   0  13   3      850.13      929.24      9.61 o 
   1  13   3     1346.01     1402.21     13.44 o 
   2  13   3      351.37      368.37      5.83 o 
   3  13   3     1121.78     1029.13     10.85 o 
   4  13   3     1589.69     1673.55     17.54 o 
   5  13   3     1726.45     1788.78     16.89 o 
   6  13   3      258.65      278.19      5.94 o 
   7  13   3      987.51     1028.57     11.54 o 
   8  13   3     1900.76     1852.42     21.91 o 
   9  13   3      372.42      375.66      7.59 o 
  10  13   3      945.24      882.70     17.11 o 
  11  13   3      165.66      170.35      8.02 o 
  12  13   3      159.80      139.28     13.45 o 
  13  13   3      199.26      282.91     43.79 o 
 -13  14   3      133.20      158.17     43.66 o 
 -12  14   3       91.72      116.23     16.31 o 
 -11  14   3       55.31       74.29      8.18 o 
 -10  14   3        1.07        4.13      5.25 o 
  -9  14   3     1301.61     1238.87     16.56 o 
  -8  14   3      292.44      288.81      6.83 o 
  -7  14   3      983.51      989.89     11.84 o 
  -6  14   3      565.38      522.55      7.64 o 
  -5  14   3     2216.30     2259.58     20.39 o 
  -4  14   3     3503.73     3414.29     31.03 o 
  -3  14   3      218.96      210.79      4.93 o 
  -2  14   3     2763.00     2741.81     24.64 o 
  -1  14   3      547.05      485.67      6.56 o 
   0  14   3     2294.24     2044.65     18.47 o 
   1  14   3      546.23      482.33      6.75 o 
   2  14   3     2730.22     2674.67     24.59 o 
   3  14   3      220.93      211.54      4.92 o 
   4  14   3     3512.71     3412.07     34.16 o 
   5  14   3     2210.11     2209.59     20.38 o 
   6  14   3      586.80      544.59      7.77 o 
   7  14   3      984.08      986.37     11.61 o 
   8  14   3      278.49      281.32      7.01 o 
   9  14   3     1298.85     1272.74     17.20 o 
  10  14   3        0.74        5.13      4.37 o 
  11  14   3       54.69       68.95      8.34 o 
  12  14   3       89.62       97.30     14.67 o 
  13  14   3      132.95      180.41     44.10 o 
 -12  15   3      322.62      329.61     24.75 o 
 -11  15   3       87.48       65.66      9.92 o 
 -10  15   3      225.67      243.86      8.94 o 
  -9  15   3      520.34      572.89     11.87 o 
  -8  15   3      315.90      340.38      7.52 o 
  -7  15   3      864.87      875.14     11.42 o 
  -6  15   3      219.14      209.14      5.57 o 
  -5  15   3      344.77      362.05      5.96 o 
  -4  15   3      462.48      474.88      7.24 o 
  -3  15   3     5237.67     5197.75     45.10 o 
  -2  15   3      175.09      175.16      4.92 o 
  -1  15   3      239.38      198.97      4.76 o 
   0  15   3     1397.26     1457.13     14.38 o 
   1  15   3      244.15      201.50      5.08 o 
   2  15   3      182.84      178.70      4.88 o 
   3  15   3     5249.45     5195.42     45.97 o 
   4  15   3      471.98      472.28      7.09 o 
   5  15   3      335.53      348.19      6.03 o 
   6  15   3      224.71      221.88      6.18 o 
   7  15   3      864.90      873.25     10.95 o 
   8  15   3      317.63      344.24      7.56 o 
   9  15   3      524.96      566.57     10.23 o 
  10  15   3      229.08      230.57      7.57 o 
  11  15   3       87.13       74.53      9.51 o 
  12  15   3      325.79      327.82     24.33 o 
 -12  16   3      172.46      226.22     27.40 o 
 -11  16   3      234.72      245.26     18.60 o 
 -10  16   3      228.82      245.07      9.05 o 
  -9  16   3      686.19      623.18     12.16 o 
  -8  16   3      817.20      850.73     13.11 o 
  -7  16   3      822.84      750.70     10.24 o 
  -6  16   3      264.99      260.71      5.78 o 
  -5  16   3       83.17      121.01      5.03 o 
  -4  16   3      265.72      291.63      5.95 o 
  -3  16   3     2278.69     2264.17     21.33 o 
  -2  16   3     3219.37     3147.95     28.48 o 
  -1  16   3      135.08      166.00      4.92 o 
   0  16   3      195.85      174.11      4.49 o 
   1  16   3      146.63      182.21      5.29 o 
   2  16   3     3228.36     3145.38     28.46 o 
   3  16   3     2270.10     2213.92     21.36 o 
   4  16   3      267.45      282.50      5.89 o 
   5  16   3       86.99      124.61      4.83 o 
   6  16   3      267.35      266.57      5.83 o 
   7  16   3      799.63      741.18     11.27 o 
   8  16   3      815.57      829.62     12.13 o 
   9  16   3      695.13      616.87     13.65 o 
  10  16   3      227.99      222.90     12.18 o 
  11  16   3      234.99      211.76     16.48 o 
  12  16   3      172.79      260.38     34.27 o 
 -12  17   3       43.05       30.77     34.11 o 
 -11  17   3      407.01      498.63     29.78 o 
 -10  17   3      188.05      203.05     13.07 o 
  -9  17   3      385.74      365.19      8.39 o 
  -8  17   3     2062.39     2039.05     26.89 o 
  -7  17   3      374.97      394.23      7.41 o 
  -6  17   3      146.83      152.02      5.06 o 
  -5  17   3     3186.05     3318.50     30.20 o 
  -4  17   3      447.93      494.23      7.88 o 
  -3  17   3     2322.41     2298.49     21.88 o 
  -2  17   3      104.00      115.43      4.72 o 
  -1  17   3      904.07      944.32     10.92 o 
   0  17   3      344.11      328.67      5.72 o 
   1  17   3      903.44      958.72     11.17 o 
   2  17   3      100.45      116.84      4.80 o 
   3  17   3     2286.05     2257.19     22.48 o 
   4  17   3      437.95      471.81      7.93 o 
   5  17   3     3199.71     3319.19     32.60 o 
   6  17   3      142.60      148.18      5.43 o 
   7  17   3      376.42      394.80      7.46 o 
   8  17   3     2061.42     2080.36     26.78 o 
   9  17   3      382.23      378.90      9.94 o 
  10  17   3      192.49      217.87     12.60 o 
  11  17   3      413.72      493.32     23.82 o 
  12  17   3       44.64       27.56     39.96 o 
 -11  18   3        8.74        5.79     16.26 o 
 -10  18   3       45.68       31.12     10.29 o 
  -9  18   3      219.10      209.99     10.96 o 
  -8  18   3      155.80      160.21      6.57 o 
  -7  18   3      491.60      517.30      8.67 o 
  -6  18   3       88.46      101.13      5.26 o 
  -5  18   3       73.33       64.59      4.78 o 
  -4  18   3      346.53      380.93      7.42 o 
  -3  18   3     1434.26     1421.42     15.06 o 
  -2  18   3     1972.98     1891.18     18.80 o 
  -1  18   3      204.04      194.90      6.35 o 
   0  18   3        0.80        0.96      3.04 o 
   1  18   3      200.92      188.27      6.53 o 
   2  18   3     1987.99     1887.85     18.80 o 
   3  18   3     1437.90     1402.61     15.00 o 
   4  18   3      348.05      399.93      7.55 o 
   5  18   3       73.58       65.77      4.81 o 
   6  18   3       92.97      115.70      5.18 o 
   7  18   3      491.60      497.80      8.61 o 
   8  18   3      152.70      168.74      7.18 o 
   9  18   3      219.13      205.79      9.94 o 
  10  18   3       47.79       56.24     10.04 o 
  11  18   3        8.76        4.08     16.11 o 
 -11  19   3        4.63       34.43     18.40 o 
 -10  19   3       51.14       59.98     12.67 o 
  -9  19   3      196.81      187.35     14.57 o 
  -8  19   3       42.59       47.41      4.52 o 
  -7  19   3       12.04       10.90      4.76 o 
  -6  19   3      214.52      194.57      7.28 o 
  -5  19   3     1621.29     1461.82     16.96 o 
  -4  19   3     1959.81     2030.07     23.24 o 
  -3  19   3      508.71      567.68      8.74 o 
  -2  19   3      533.16      532.90      8.28 o 
  -1  19   3     1546.41     1585.93     16.55 o 
   0  19   3     2111.77     2166.16     21.40 o 
   1  19   3     1538.57     1579.53     17.02 o 
   2  19   3      545.70      552.29      8.62 o 
   3  19   3      514.45      574.76      8.64 o 
   4  19   3     1940.70     1989.48     21.37 o 
   5  19   3     1605.49     1470.87     16.78 o 
   6  19   3      209.71      190.97      7.61 o 
   7  19   3       12.04       14.34      5.09 o 
   8  19   3       41.59       48.67      4.95 o 
   9  19   3      201.01      184.16     14.62 o 
  10  19   3       48.27       46.56     11.71 o 
  11  19   3        4.57        5.36     18.48 o 
 -11  20   3       41.60       55.91     20.61 o 
 -10  20   3        4.23        1.25     15.08 o 
  -9  20   3      719.60      744.31     22.88 o 
  -8  20   3      794.37      748.75     16.03 o 
  -7  20   3      122.83      150.34      7.73 o 
  -6  20   3      124.33      125.80      6.07 o 
  -5  20   3     1749.95     1796.98     20.48 o 
  -4  20   3      857.58      854.20     11.66 o 
  -3  20   3      828.89      806.01     10.99 o 
  -2  20   3     1165.62     1094.88     13.16 o 
  -1  20   3     2530.91     2431.87     25.42 o 
   0  20   3     5920.18     5995.40     58.87 o 
   1  20   3     2519.63     2434.68     27.37 o 
   2  20   3     1162.89     1099.12     13.90 o 
   3  20   3      829.21      800.30     11.00 o 
   4  20   3      854.01      857.75     11.83 o 
   5  20   3     1740.26     1784.21     20.90 o 
   6  20   3      122.60      112.61      5.65 o 
   7  20   3      118.46      156.52      7.53 o 
   8  20   3      791.47      778.29     15.46 o 
   9  20   3      705.80      757.63     20.22 o 
  10  20   3        4.50        9.38     15.59 o 
  11  20   3       41.66       42.70     21.42 o 
 -10  21   3       60.93       39.79     17.19 o 
  -9  21   3      126.14      124.43     13.13 o 
  -8  21   3      237.79      224.14     13.67 o 
  -7  21   3      263.89      262.50      9.07 o 
  -6  21   3       13.35        3.46      4.79 o 
  -5  21   3     1129.35     1115.05     19.66 o 
  -4  21   3     1748.12     1691.21     20.40 o 
  -3  21   3     2743.82     2774.15     31.76 o 
  -2  21   3      793.94      807.52     11.46 o 
  -1  21   3     1778.51     1942.52     21.95 o 
   0  21   3     1877.38     2021.82     23.14 o 
   1  21   3     1789.36     1931.49     21.33 o 
   2  21   3      802.50      842.69     12.57 o 
   3  21   3     2784.01     2805.80     34.90 o 
   4  21   3     1731.67     1680.62     20.53 o 
   5  21   3     1108.29     1109.76     15.65 o 
   6  21   3       14.42        4.34      4.68 o 
   7  21   3      262.32      256.66      8.61 o 
   8  21   3      239.11      252.50     15.04 o 
   9  21   3      123.24      121.61     12.55 o 
  10  21   3       59.22       30.14     18.64 o 
 -10  22   3      208.49      146.32     30.67 o 
  -9  22   3        6.86       24.76     14.56 o 
  -8  22   3       95.97       80.28     12.57 o 
  -7  22   3      106.49      131.44      8.05 o 
  -6  22   3      407.88      377.42      8.70 o 
  -5  22   3      448.23      404.85      8.64 o 
  -4  22   3      666.70      665.53     10.75 o 
  -3  22   3     1084.66     1096.74     16.05 o 
  -2  22   3     2852.14     2660.55     34.73 o 
  -1  22   3       66.66       72.35      5.30 o 
   0  22   3     2757.29     2963.80     38.89 o 
   1  22   3       67.13       66.96      5.20 o 
   2  22   3     2849.41     2632.63     31.48 o 
   3  22   3     1080.68     1087.46     15.18 o 
   4  22   3      668.56      661.73     10.65 o 
   5  22   3      445.56      405.03      9.12 o 
   6  22   3      413.53      382.74     10.43 o 
   7  22   3      107.82      122.96      8.72 o 
   8  22   3      100.43       82.08     10.50 o 
   9  22   3        6.56       -6.26     13.25 o 
  10  22   3      205.99      164.69     30.87 o 
  -9  23   3       61.71       44.75     19.74 o 
  -8  23   3      384.31      352.15     23.46 o 
  -7  23   3      649.12      616.50     18.21 o 
  -6  23   3      369.87      371.45     11.10 o 
  -5  23   3      958.38      830.02     15.18 o 
  -4  23   3     3925.15     4131.68     83.61 o 
  -3  23   3      343.66      329.84      8.19 o 
  -2  23   3       72.35       81.04      5.97 o 
  -1  23   3     1804.64     1787.26     24.56 o 
   0  23   3       39.24       25.74      6.48 o 
   1  23   3     1809.34     1799.46     22.69 o 
   2  23   3       67.03       75.07      5.92 o 
   3  23   3      337.57      300.74      8.58 o 
   4  23   3     3933.69     4081.89     66.10 o 
   5  23   3      961.55      844.49     13.85 o 
   6  23   3      363.86      359.56      9.77 o 
   7  23   3      651.68      636.76     19.87 o 
   8  23   3      383.60      397.45     20.96 o 
   9  23   3       60.54       62.15     18.54 o 
  -9  24   3        6.99       19.77     23.69 o 
  -8  24   3       49.93       27.16     15.14 o 
  -7  24   3      383.80      401.70     22.10 o 
  -6  24   3      146.64      139.60     11.04 o 
  -5  24   3      596.26      609.41     11.95 o 
  -4  24   3      473.76      445.31     11.06 o 
  -3  24   3      185.08      209.15      8.33 o 
  -2  24   3      183.19      167.88     12.14 o 
  -1  24   3      189.00      157.99     10.71 o 
   0  24   3      129.09      102.98      8.56 o 
   1  24   3      177.97      145.68     11.21 o 
   2  24   3      182.96      165.29     12.72 o 
   3  24   3      184.37      228.15      9.08 o 
   4  24   3      471.50      459.77     10.69 o 
   5  24   3      606.50      595.81     12.67 o 
   6  24   3      149.63      128.73     11.54 o 
   7  24   3      385.15      404.81     20.53 o 
   8  24   3       48.96       37.16     14.12 o 
   9  24   3        5.72      -10.34     22.06 o 
  -8  25   3      282.27      294.24     31.67 o 
  -7  25   3      208.29      168.29     21.07 o 
  -6  25   3      248.15      251.64     18.64 o 
  -5  25   3      402.03      410.11     13.11 o 
  -4  25   3      154.77      193.62     10.04 o 
  -3  25   3      383.94      377.66      9.76 o 
  -2  25   3      115.25       69.78      6.48 o 
  -1  25   3      595.42      631.26     13.42 o 
   0  25   3      576.25      572.09     12.16 o 
   1  25   3      596.85      620.44     13.66 o 
   2  25   3      118.28       81.86      6.88 o 
   3  25   3      389.15      375.39     10.97 o 
   4  25   3      158.46      207.61     10.10 o 
   5  25   3      407.04      426.57     14.52 o 
   6  25   3      249.39      226.45     17.12 o 
   7  25   3      207.75      173.36     15.92 o 
   8  25   3      280.66      254.60     23.51 o 
  -7  26   3      323.18      389.20     47.27 o 
  -6  26   3     2006.72     2310.76     59.93 o 
  -5  26   3      101.23       99.87     10.78 o 
  -4  26   3      126.25      102.82      9.64 o 
  -3  26   3      329.96      346.20     12.29 o 
  -2  26   3      348.76      370.00     11.30 o 
  -1  26   3      149.66      193.02     11.57 o 
   0  26   3      105.83       98.31      8.69 o 
   1  26   3      148.31      217.17     11.82 o 
   2  26   3      352.53      387.69     11.99 o 
   3  26   3      328.43      358.82     11.02 o 
   4  26   3      124.68       99.17      9.59 o 
   5  26   3      103.09      109.53     10.79 o 
   6  26   3     2017.86     2175.56     70.44 o 
   7  26   3      321.73      374.88     36.71 o 
  -6  27   3       70.55       88.72     24.47 o 
  -5  27   3       44.29       57.90     14.48 o 
  -4  27   3      929.45      907.47     22.13 o 
  -3  27   3      141.09       97.36     12.79 o 
  -2  27   3      877.80      906.89     22.12 o 
  -1  27   3       52.91       58.47      9.57 o 
   0  27   3       96.96       63.87      9.36 o 
   1  27   3       51.72       49.66      9.07 o 
   2  27   3      877.62      917.65     24.53 o 
   3  27   3      145.14      125.70     11.21 o 
   4  27   3      915.99      903.56     25.13 o 
   5  27   3       46.40       55.34     15.79 o 
   6  27   3       72.15       61.29     24.70 o 
  -5  28   3      189.06      232.26     37.06 o 
  -4  28   3       47.44       56.16     15.34 o 
  -3  28   3      194.99      193.64     15.80 o 
  -2  28   3      620.44      622.54     19.23 o 
  -1  28   3      110.54      116.48     10.89 o 
   0  28   3      123.83      143.25     13.16 o 
   1  28   3      111.98      140.07     14.27 o 
   2  28   3      621.85      595.14     22.27 o 
   3  28   3      196.68      244.95     19.32 o 
   4  28   3       46.78       29.51     16.00 o 
   5  28   3      188.16      233.70     33.93 o 
  -4  29   3      307.69      443.07     92.37 o 
  -3  29   3      535.34      508.52     41.26 o 
  -2  29   3       89.46       63.83     14.05 o 
  -1  29   3        3.42       12.88     10.94 o 
   0  29   3        3.50       13.29     11.07 o 
   1  29   3        2.92       -2.70     10.64 o 
   2  29   3       87.79       74.81     13.45 o 
   3  29   3      523.51      544.59     32.21 o 
   4  29   3      304.23      460.37     28.95 o 
  -2  30   3      890.86      786.51     60.23 o 
  -1  30   3      358.30      347.56     38.10 o 
   0  30   3       11.93       26.41     17.72 o 
   1  30   3      358.15      357.01     30.84 o 
   2  30   3      901.93      789.07     35.33 o 
   0   0   4      320.05      177.24      4.44 o 
   1   0   4     7288.53     7022.05     57.71 o 
   2   0   4      703.75      909.99      9.25 o 
   3   0   4     5913.69     5890.19     47.71 o 
   4   0   4     3767.74     4781.24     40.82 o 
   5   0   4       70.15       98.23      3.57 o 
   6   0   4       17.31       17.10      2.85 o 
   7   0   4     2166.95     2385.86     23.69 o 
   8   0   4        9.91       18.23      3.43 o 
   9   0   4      230.87      182.96      5.29 o 
  10   0   4        7.22       26.66      4.10 o 
  11   0   4       17.46       23.51      4.22 o 
  12   0   4       61.26       52.06      4.49 o 
  13   0   4        8.61        3.89      6.80 o 
  14   0   4      281.13      355.76     18.83 o 
 -14   1   4       74.43       90.66     13.65 o 
 -13   1   4      165.64      165.92      9.36 o 
 -12   1   4       88.15      128.87      6.19 o 
 -11   1   4      432.72      403.17      7.43 o 
 -10   1   4     1205.68     1187.07     14.11 o 
  -9   1   4      255.81      243.51      5.73 o 
  -8   1   4     2258.39     2315.43     22.96 o 
  -7   1   4      728.03      811.38      9.42 o 
  -6   1   4     5306.26     5536.42     50.02 o 
  -5   1   4     3611.10     3803.32     33.25 o 
  -4   1   4     2129.67     1969.77     17.06 o 
  -3   1   4     8749.12     9257.50     74.78 o 
  -2   1   4     6870.50     6925.25     56.97 o 
  -1   1   4    19667.94    19715.11    175.25 o 
   0   1   4     3396.50     2705.39     22.46 o 
   1   1   4    19579.32    19427.96    179.80 o 
   2   1   4     6854.91     6912.77     56.53 o 
   3   1   4     8707.33     9234.63     74.27 o 
   4   1   4     2138.43     1967.25     17.38 o 
   5   1   4     3641.88     3870.24     33.98 o 
   6   1   4     5263.53     5502.94     49.28 o 
   7   1   4      744.97      832.36      9.75 o 
   8   1   4     2254.01     2308.08     23.62 o 
   9   1   4      262.54      254.51      5.73 o 
  10   1   4     1207.32     1196.74     14.28 o 
  11   1   4      431.19      388.90      7.51 o 
  12   1   4       85.33      126.37      6.56 o 
  13   1   4      169.49      178.41      9.46 o 
  14   1   4       73.26       89.29     13.31 o 
 -14   2   4      645.89      511.41     27.47 o 
 -13   2   4      569.40      602.78     13.88 o 
 -12   2   4      104.65       99.35      5.49 o 
 -11   2   4      137.32      126.79      5.03 o 
 -10   2   4     4071.84     3872.79     43.01 o 
  -9   2   4      200.36      213.68      5.57 o 
  -8   2   4      106.74      153.78      4.75 o 
  -7   2   4     2013.31     1982.57     18.97 o 
  -6   2   4       88.72      182.72      4.17 o 
  -5   2   4     1629.55     1604.40     16.14 o 
  -4   2   4     6820.14     6500.09     53.25 o 
  -3   2   4     2119.23     1859.88     16.29 o 
  -2   2   4    27785.29    29943.69    402.33 o 
  -1   2   4    19450.02    20483.33    185.14 o 
   0   2   4       68.93       88.57      2.57 o 
   1   2   4    19409.36    20257.12    184.29 o 
   2   2   4    27913.70    30441.77    322.33 o 
   3   2   4     2113.94     1860.77     16.69 o 
   4   2   4     6736.68     6421.86     53.16 o 
   5   2   4     1624.87     1612.01     15.71 o 
   6   2   4       90.66      190.22      4.13 o 
   7   2   4     2026.37     1999.06     18.48 o 
   8   2   4      108.80      164.35      4.86 o 
   9   2   4      205.35      210.62      5.98 o 
  10   2   4     4077.15     3825.42     38.22 o 
  11   2   4      136.90      115.47      5.10 o 
  12   2   4      105.40       96.44      6.14 o 
  13   2   4      575.37      617.86     16.20 o 
  14   2   4      643.90      495.92     24.36 o 
 -14   3   4       68.26       51.99     13.78 o 
 -13   3   4       44.42       51.68      8.61 o 
 -12   3   4       26.43       35.10      4.82 o 
 -11   3   4      302.68      330.64      6.46 o 
 -10   3   4      865.49      838.68     11.11 o 
  -9   3   4      134.27      133.11      4.79 o 
  -8   3   4      297.66      309.46      5.38 o 
  -7   3   4      880.95      742.28      8.35 o 
  -6   3   4       61.06       83.85      3.23 o 
  -5   3   4    12036.97    11930.42    101.29 o 
  -4   3   4     1150.50     1153.83     10.41 o 
  -3   3   4     2629.94     2619.84     22.43 o 
  -2   3   4    37385.55    40057.35    455.92 o 
  -1   3   4     2603.59     2440.00     20.77 o 
   0   3   4     3289.70     3352.26     31.21 o 
   1   3   4     2604.28     2414.68     20.92 o 
   2   3   4    37303.06    39681.74    414.60 o 
   3   3   4     2664.00     2634.98     21.97 o 
   4   3   4     1141.85     1123.76     10.40 o 
   5   3   4    12042.61    11989.45    101.30 o 
   6   3   4       57.68       77.18      3.19 o 
   7   3   4      891.53      760.00      8.37 o 
   8   3   4      288.66      293.26      5.17 o 
   9   3   4      133.69      133.21      4.61 o 
  10   3   4      870.56      832.72     11.88 o 
  11   3   4      307.04      324.62      6.90 o 
  12   3   4       25.16       34.66      5.20 o 
  13   3   4       44.23       40.38      8.28 o 
  14   3   4       66.52       43.22     13.34 o 
 -14   4   4      303.16      325.80     22.87 o 
 -13   4   4      309.47      299.26     11.81 o 
 -12   4   4      324.75      324.60      8.87 o 
 -11   4   4     2103.13     1968.68     28.93 o 
 -10   4   4       78.24       65.49      4.04 o 
  -9   4   4      134.44      155.65      4.61 o 
  -8   4   4      360.02      323.06      5.89 o 
  -7   4   4     1543.95     1577.80     15.08 o 
  -6   4   4     3607.02     3400.88     30.09 o 
  -5   4   4     4048.27     4475.47     36.97 o 
  -4   4   4     1844.92     1949.40     16.91 o 
  -3   4   4     2954.79     3017.61     26.32 o 
  -2   4   4     8975.74     9034.19     75.77 o 
  -1   4   4    11753.58    10700.82     91.39 o 
   0   4   4    51899.96    60241.45   1422.22 o 
   1   4   4    11764.03    10704.94     88.15 o 
   2   4   4     8959.67     8973.56     77.65 o 
   3   4   4     2996.97     3063.81     26.15 o 
   4   4   4     1846.64     1931.97     16.78 o 
   5   4   4     4053.90     4469.13     38.16 o 
   6   4   4     3588.45     3414.06     30.08 o 
   7   4   4     1541.23     1564.15     15.07 o 
   8   4   4      370.91      332.91      5.57 o 
   9   4   4      130.36      149.08      4.76 o 
  10   4   4       75.90       59.22      4.10 o 
  11   4   4     2107.09     1966.11     31.73 o 
  12   4   4      323.67      325.40      9.01 o 
  13   4   4      308.69      309.29     12.16 o 
  14   4   4      307.14      325.60     20.62 o 
 -14   5   4        8.94       19.72     15.25 o 
 -13   5   4       46.89       44.60     10.11 o 
 -12   5   4      128.72      141.51      6.83 o 
 -11   5   4       58.80       65.32      4.79 o 
 -10   5   4     3636.55     3498.46     39.64 o 
  -9   5   4      310.93      283.69      6.13 o 
  -8   5   4       48.16       95.94      4.30 o 
  -7   5   4     8980.13     9353.70     85.30 o 
  -6   5   4     1828.21     1934.62     18.90 o 
  -5   5   4      262.11      258.82      4.50 o 
  -4   5   4     1374.63     1362.63     13.58 o 
  -3   5   4     1582.05     1401.62     13.11 o 
  -2   5   4     5101.43     5046.29     41.66 o 
  -1   5   4    12864.32    12151.54    101.71 o 
   0   5   4    10075.14     9511.51     76.78 o 
   1   5   4    12844.23    12121.02     99.53 o 
   2   5   4     5127.82     5067.13     43.48 o 
   3   5   4     1562.15     1375.52     12.90 o 
   4   5   4     1391.99     1380.44     13.29 o 
   5   5   4      269.81      270.78      4.48 o 
   6   5   4     1811.16     1933.88     18.89 o 
   7   5   4     9026.19     9495.35     86.02 o 
   8   5   4       51.85      100.32      4.28 o 
   9   5   4      316.08      289.30      6.07 o 
  10   5   4     3611.52     3484.88     40.91 o 
  11   5   4       58.41       70.24      4.47 o 
  12   5   4      129.66      142.31      7.30 o 
  13   5   4       45.29       40.74      9.17 o 
  14   5   4        9.39       11.68     14.88 o 
 -14   6   4      305.54      336.04     27.46 o 
 -13   6   4       54.31       61.24     10.54 o 
 -12   6   4      209.05      220.01      8.98 o 
 -11   6   4      206.49      203.33      6.03 o 
 -10   6   4      452.56      440.13      7.39 o 
  -9   6   4      199.12      237.80      6.17 o 
  -8   6   4      392.62      442.33      7.01 o 
  -7   6   4      432.06      470.14      7.48 o 
  -6   6   4      288.39      307.49      5.03 o 
  -5   6   4      265.32      286.08      4.93 o 
  -4   6   4     1182.30     1159.74     12.04 o 
  -3   6   4      615.44      646.77      7.10 o 
  -2   6   4     2535.17     2424.13     20.86 o 
  -1   6   4     3251.72     3163.98     26.59 o 
   0   6   4    13785.06    13268.00    111.74 o 
   1   6   4     3240.79     3171.52     26.58 o 
   2   6   4     2558.81     2452.87     21.08 o 
   3   6   4      613.10      641.28      7.22 o 
   4   6   4     1211.48     1195.17     12.10 o 
   5   6   4      259.31      280.65      4.63 o 
   6   6   4      288.59      308.98      4.89 o 
   7   6   4      438.25      483.07      7.04 o 
   8   6   4      388.14      434.27      6.88 o 
   9   6   4      195.94      225.23      5.60 o 
  10   6   4      444.10      436.43      7.21 o 
  11   6   4      206.75      204.83      7.21 o 
  12   6   4      211.82      213.86      8.04 o 
  13   6   4       54.91       67.95     10.75 o 
  14   6   4      307.75      346.28     31.09 o 
 -14   7   4       90.01      106.92     20.00 o 
 -13   7   4       98.72       91.95     12.03 o 
 -12   7   4       50.53       51.92      5.76 o 
 -11   7   4      499.47      478.95      9.51 o 
 -10   7   4     3084.55     2985.71     35.46 o 
  -9   7   4      965.17      901.98     11.30 o 
  -8   7   4      560.44      558.91      8.24 o 
  -7   7   4      166.61      180.90      4.36 o 
  -6   7   4     1019.97      985.03     10.55 o 
  -5   7   4       58.22       95.31      3.34 o 
  -4   7   4      435.14      477.11      6.63 o 
  -3   7   4     1167.62     1016.84      9.76 o 
  -2   7   4      729.10      614.80      6.89 o 
  -1   7   4    17607.94    17787.33    143.17 o 
   0   7   4     7755.34     7836.14     63.80 o 
   1   7   4    17657.36    17756.29    146.49 o 
   2   7   4      740.58      632.96      6.92 o 
   3   7   4     1188.73     1038.40      9.86 o 
   4   7   4      435.92      471.43      6.59 o 
   5   7   4       57.51       89.87      3.20 o 
   6   7   4     1000.73      970.63     10.47 o 
   7   7   4      169.76      183.26      4.42 o 
   8   7   4      562.62      557.28      7.92 o 
   9   7   4      968.75      910.12     11.11 o 
  10   7   4     3100.94     3011.33     37.29 o 
  11   7   4      503.09      495.51     10.92 o 
  12   7   4       48.40       46.51      5.50 o 
  13   7   4      101.81       97.99     11.76 o 
  14   7   4       93.31      111.23     20.60 o 
 -14   8   4       23.95       17.59     19.25 o 
 -13   8   4      825.89      928.12     25.04 o 
 -12   8   4       53.24       58.53      7.12 o 
 -11   8   4     3710.34     3582.20     63.74 o 
 -10   8   4       52.72       69.89      4.72 o 
  -9   8   4       62.35       79.44      4.58 o 
  -8   8   4      191.80      214.00      5.49 o 
  -7   8   4     1465.29     1503.62     15.57 o 
  -6   8   4      842.86      811.67      8.92 o 
  -5   8   4     7353.70     7430.03     64.84 o 
  -4   8   4     2728.22     2620.73     22.69 o 
  -3   8   4     3174.47     2896.82     24.59 o 
  -2   8   4     4145.08     4257.88     36.05 o 
  -1   8   4     1215.21      954.67      9.32 o 
   0   8   4       71.83       17.20      2.48 o 
   1   8   4     1199.40      937.33      9.52 o 
   2   8   4     4177.62     4297.02     36.05 o 
   3   8   4     3159.28     2877.82     24.58 o 
   4   8   4     2732.52     2610.85     22.52 o 
   5   8   4     7379.51     7447.32     65.78 o 
   6   8   4      824.47      784.82      8.86 o 
   7   8   4     1469.29     1522.29     15.10 o 
   8   8   4      187.82      213.72      5.38 o 
   9   8   4       65.15       81.80      4.48 o 
  10   8   4       53.51       69.56      4.49 o 
  11   8   4     3688.79     3369.80     50.40 o 
  12   8   4       54.77       54.42      6.87 o 
  13   8   4      835.77      943.28     26.00 o 
  14   8   4       23.56       17.99     21.74 o 
 -14   9   4      161.38      193.77     32.86 o 
 -13   9   4      329.67      334.54     17.98 o 
 -12   9   4      284.45      247.86     12.60 o 
 -11   9   4      379.17      380.06      8.55 o 
 -10   9   4      461.43      451.81      9.90 o 
  -9   9   4     1379.93     1386.84     15.25 o 
  -8   9   4      897.23      928.31     10.66 o 
  -7   9   4     3121.78     3185.75     29.71 o 
  -6   9   4     2515.77     2422.27     22.74 o 
  -5   9   4     3798.41     4119.03     36.40 o 
  -4   9   4     1795.92     1629.50     14.85 o 
  -3   9   4      243.05      229.79      4.29 o 
  -2   9   4     8494.00     8329.40     68.11 o 
  -1   9   4     1519.32     1670.04     15.16 o 
   0   9   4      438.54      386.42      5.30 o 
   1   9   4     1546.42     1693.42     15.81 o 
   2   9   4     8501.79     8348.38     68.12 o 
   3   9   4      238.88      220.91      4.13 o 
   4   9   4     1816.73     1649.75     14.86 o 
   5   9   4     3767.70     4069.38     36.38 o 
   6   9   4     2509.55     2390.67     22.09 o 
   7   9   4     3100.91     3162.28     29.61 o 
   8   9   4      908.80      928.55     10.48 o 
   9   9   4     1368.65     1363.10     16.69 o 
  10   9   4      457.76      446.10     10.04 o 
  11   9   4      385.11      376.60     11.07 o 
  12   9   4      281.89      269.99      9.27 o 
  13   9   4      329.95      336.08     17.75 o 
  14   9   4      164.53      161.01     24.15 o 
 -13  10   4       28.51       54.09     13.18 o 
 -12  10   4       54.01       52.89      8.75 o 
 -11  10   4      917.11      827.17     14.95 o 
 -10  10   4      223.27      236.43      7.49 o 
  -9  10   4      693.68      714.08      9.82 o 
  -8  10   4      100.39      132.89      4.57 o 
  -7  10   4      877.21      835.89      9.73 o 
  -6  10   4      103.07      141.28      4.42 o 
  -5  10   4      987.86      912.20      9.91 o 
  -4  10   4      415.01      362.12      5.19 o 
  -3  10   4     7998.88     8264.69     67.36 o 
  -2  10   4     6789.71     7374.45     60.02 o 
  -1  10   4     3108.76     3377.04     28.59 o 
   0  10   4    10184.17     9908.78     80.54 o 
   1  10   4     3105.04     3373.05     29.26 o 
   2  10   4     6744.02     7289.14     60.42 o 
   3  10   4     7978.52     8207.89     68.67 o 
   4  10   4      396.90      347.40      5.06 o 
   5  10   4      976.02      894.89      9.81 o 
   6  10   4      104.33      139.32      4.34 o 
   7  10   4      874.21      845.47      9.91 o 
   8  10   4      101.11      125.86      4.44 o 
   9  10   4      685.62      707.71     11.96 o 
  10  10   4      219.41      224.27      6.90 o 
  11  10   4      917.61      832.78     13.05 o 
  12  10   4       51.14       59.85      9.09 o 
  13  10   4       28.51       57.46     14.71 o 
 -13  11   4      527.62      618.35     34.68 o 
 -12  11   4      108.04      112.61     11.21 o 
 -11  11   4       12.65        9.85      5.33 o 
 -10  11   4      322.79      306.20      7.59 o 
  -9  11   4       24.08       39.45      3.82 o 
  -8  11   4      247.85      228.52      5.72 o 
  -7  11   4      881.19      985.23     11.69 o 
  -6  11   4     3003.74     3218.88     29.52 o 
  -5  11   4     1713.11     1637.52     15.92 o 
  -4  11   4      264.56      309.01      5.39 o 
  -3  11   4     8370.33     8634.37     70.63 o 
  -2  11   4      596.88      559.30      6.67 o 
  -1  11   4      120.57      171.55      4.10 o 
   0  11   4     1194.81     1160.86     11.33 o 
   1  11   4      126.38      180.64      4.25 o 
   2  11   4      601.13      556.75      7.01 o 
   3  11   4     8419.30     8631.67     72.84 o 
   4  11   4      257.54      300.86      5.25 o 
   5  11   4     1692.82     1631.08     16.25 o 
   6  11   4     2984.80     3178.14     29.18 o 
   7  11   4      873.41      964.40     11.24 o 
   8  11   4      241.35      222.13      5.50 o 
   9  11   4       23.79       46.98      3.78 o 
  10  11   4      326.15      301.52      7.60 o 
  11  11   4       12.08       20.37      5.18 o 
  12  11   4      109.77      118.40     11.22 o 
  13  11   4      522.73      576.01     28.81 o 
 -13  12   4      469.03      596.73     34.37 o 
 -12  12   4      359.12      399.43     14.21 o 
 -11  12   4       46.66       37.90      5.73 o 
 -10  12   4      433.55      487.33      9.67 o 
  -9  12   4      575.62      586.93      9.98 o 
  -8  12   4     1238.45     1343.72     15.23 o 
  -7  12   4     2010.39     1937.43     19.00 o 
  -6  12   4      655.64      670.72      8.41 o 
  -5  12   4      794.24      764.26      8.38 o 
  -4  12   4       54.34       56.40      3.20 o 
  -3  12   4     2912.49     2810.41     24.28 o 
  -2  12   4     3073.64     3095.86     26.69 o 
  -1  12   4     4330.18     4515.73     37.92 o 
   0  12   4      817.88      637.71      7.41 o 
   1  12   4     4339.64     4541.19     38.83 o 
   2  12   4     3097.46     3115.27     27.37 o 
   3  12   4     2904.63     2777.83     24.26 o 
   4  12   4       55.41       60.54      3.21 o 
   5  12   4      783.48      746.24      8.53 o 
   6  12   4      642.04      674.83      8.55 o 
   7  12   4     2004.58     1951.50     19.71 o 
   8  12   4     1242.77     1329.11     15.07 o 
   9  12   4      568.35      576.92      9.54 o 
  10  12   4      432.79      493.32     11.03 o 
  11  12   4       51.04       51.40      6.41 o 
  12  12   4      362.12      391.25     15.11 o 
  13  12   4      462.41      620.67     38.78 o 
 -13  13   4      420.84      405.38     45.68 o 
 -12  13   4       33.59       38.61     10.91 o 
 -11  13   4      326.57      322.69     10.60 o 
 -10  13   4       24.54       39.53      4.81 o 
  -9  13   4      604.00      634.50     11.39 o 
  -8  13   4     1023.70     1001.95     12.82 o 
  -7  13   4     1162.55     1125.27     12.49 o 
  -6  13   4      385.02      307.44      5.89 o 
  -5  13   4     2479.08     2597.15     23.16 o 
  -4  13   4      172.32      186.36      4.75 o 
  -3  13   4      284.17      254.60      4.69 o 
  -2  13   4       17.99       45.46      3.30 o 
  -1  13   4     2821.13     3040.39     26.42 o 
   0  13   4      780.87      845.51      9.05 o 
   1  13   4     2792.19     3027.35     26.83 o 
   2  13   4       19.29       42.13      3.32 o 
   3  13   4      289.27      252.42      4.73 o 
   4  13   4      173.99      190.14      4.77 o 
   5  13   4     2468.03     2563.43     23.17 o 
   6  13   4      376.50      304.76      5.91 o 
   7  13   4     1179.09     1124.63     12.64 o 
   8  13   4     1009.40     1000.68     12.72 o 
   9  13   4      605.99      642.89     10.63 o 
  10  13   4       24.40       28.75      4.74 o 
  11  13   4      329.76      313.50     10.33 o 
  12  13   4       33.90       47.08     10.50 o 
  13  13   4      423.67      384.19     52.01 o 
 -13  14   4        1.30        1.17     34.02 o 
 -12  14   4      274.72      289.91     36.74 o 
 -11  14   4      173.65      193.23     11.10 o 
 -10  14   4      140.51      156.95      7.19 o 
  -9  14   4     1150.97     1146.51     16.78 o 
  -8  14   4       20.88       35.24      3.60 o 
  -7  14   4      228.06      217.66      5.37 o 
  -6  14   4     2142.10     2168.04     21.46 o 
  -5  14   4     1569.32     1617.86     16.37 o 
  -4  14   4      120.16      180.95      4.99 o 
  -3  14   4      113.03      119.56      4.24 o 
  -2  14   4     1728.56     1788.63     17.08 o 
  -1  14   4     4277.43     4174.88     35.65 o 
   0  14   4       11.16       22.37      2.90 o 
   1  14   4     4259.67     4173.39     35.65 o 
   2  14   4     1745.08     1819.06     17.61 o 
   3  14   4      114.12      112.14      3.98 o 
   4  14   4      127.42      183.35      4.78 o 
   5  14   4     1559.23     1586.46     15.78 o 
   6  14   4     2132.99     2196.30     21.14 o 
   7  14   4      230.25      229.72      6.07 o 
   8  14   4       19.82       31.52      4.30 o 
   9  14   4     1136.83     1145.14     18.01 o 
  10  14   4      146.49      165.77      7.63 o 
  11  14   4      175.02      219.71     12.45 o 
  12  14   4      281.07      299.27     17.79 o 
  13  14   4        1.28       17.23     39.81 o 
 -12  15   4      136.03      125.66     18.01 o 
 -11  15   4      195.17      178.51     11.55 o 
 -10  15   4      374.63      367.39     10.23 o 
  -9  15   4     1138.79     1133.65     16.24 o 
  -8  15   4       27.32       38.99      3.71 o 
  -7  15   4      433.01      413.27      7.11 o 
  -6  15   4      963.69      892.42     10.72 o 
  -5  15   4       86.84       99.40      4.11 o 
  -4  15   4      382.68      381.29      6.19 o 
  -3  15   4     1372.69     1439.19     14.81 o 
  -2  15   4     4859.83     4958.18     42.88 o 
  -1  15   4     1205.84     1202.56     12.65 o 
   0  15   4     4218.01     3534.53     30.47 o 
   1  15   4     1211.03     1221.37     12.66 o 
   2  15   4     4834.46     4888.00     44.60 o 
   3  15   4     1383.68     1424.16     14.67 o 
   4  15   4      391.10      386.11      6.45 o 
   5  15   4       82.29       97.85      4.00 o 
   6  15   4      971.98      906.76     10.76 o 
   7  15   4      427.24      415.14      7.33 o 
   8  15   4       26.03       40.75      4.45 o 
   9  15   4     1139.81     1140.51     16.51 o 
  10  15   4      369.11      347.11      9.24 o 
  11  15   4      200.68      185.33     11.23 o 
  12  15   4      134.61      136.99     16.30 o 
 -12  16   4      126.22      123.35     28.95 o 
 -11  16   4       77.71       83.55     11.67 o 
 -10  16   4      327.08      338.22     10.44 o 
  -9  16   4      944.80      975.11     17.13 o 
  -8  16   4      330.14      309.60      8.13 o 
  -7  16   4      129.11      143.44      5.23 o 
  -6  16   4      545.77      498.03      7.77 o 
  -5  16   4       19.01       18.17      3.57 o 
  -4  16   4     2525.29     2532.60     23.84 o 
  -3  16   4     1141.57     1112.49     12.25 o 
  -2  16   4      279.74      300.29      5.93 o 
  -1  16   4      827.12      802.22      9.50 o 
   0  16   4       13.42       15.54      3.09 o 
   1  16   4      837.09      797.43      9.34 o 
   2  16   4      276.07      292.01      5.97 o 
   3  16   4     1145.86     1108.23     12.34 o 
   4  16   4     2534.08     2521.96     23.86 o 
   5  16   4       21.00       22.09      3.52 o 
   6  16   4      535.63      492.70      7.79 o 
   7  16   4      128.27      146.18      5.37 o 
   8  16   4      323.83      315.02      6.97 o 
   9  16   4      934.08      964.84     18.78 o 
  10  16   4      324.25      332.97      9.86 o 
  11  16   4       78.38       74.11     11.24 o 
  12  16   4      124.35      126.57     35.02 o 
 -12  17   4      188.70      185.80     38.72 o 
 -11  17   4      162.12      114.24     18.14 o 
 -10  17   4      112.94      145.45     10.67 o 
  -9  17   4      405.50      420.61     10.29 o 
  -8  17   4      304.44      294.02      7.47 o 
  -7  17   4     1672.64     1637.52     19.24 o 
  -6  17   4      800.86      802.17     10.09 o 
  -5  17   4      611.95      564.30      8.18 o 
  -4  17   4      554.75      555.77      8.24 o 
  -3  17   4      101.62      118.27      4.93 o 
  -2  17   4      430.40      400.05      6.83 o 
  -1  17   4     1282.51     1222.71     13.05 o 
   0  17   4     1425.88     1559.33     16.45 o 
   1  17   4     1298.14     1236.60     13.06 o 
   2  17   4      423.10      382.37      6.96 o 
   3  17   4       98.77      110.70      4.89 o 
   4  17   4      551.17      543.00      8.14 o 
   5  17   4      621.71      563.76      8.36 o 
   6  17   4      797.01      814.39     10.61 o 
   7  17   4     1663.05     1640.31     18.67 o 
   8  17   4      309.37      295.55      9.01 o 
   9  17   4      399.49      416.27      9.97 o 
  10  17   4      116.75      151.13     10.23 o 
  11  17   4      161.11      122.24     16.74 o 
  12  17   4      192.52      121.86     41.30 o 
 -11  18   4      595.22      536.28     29.76 o 
 -10  18   4      223.92      239.70     17.41 o 
  -9  18   4      146.39      177.30      9.25 o 
  -8  18   4      127.64      121.08      6.21 o 
  -7  18   4      292.46      309.30      6.89 o 
  -6  18   4      757.30      727.91     10.62 o 
  -5  18   4      685.28      694.55      9.71 o 
  -4  18   4     1302.38     1369.78     14.93 o 
  -3  18   4      115.87      148.93      5.41 o 
  -2  18   4      512.96      526.68      8.04 o 
  -1  18   4      720.24      717.53      9.38 o 
   0  18   4      475.91      426.58      6.67 o 
   1  18   4      711.05      706.53      9.55 o 
   2  18   4      514.35      524.08      8.22 o 
   3  18   4      114.94      150.02      5.51 o 
   4  18   4     1320.85     1407.70     14.83 o 
   5  18   4      686.10      697.80      9.80 o 
   6  18   4      747.01      710.10     10.81 o 
   7  18   4      292.61      317.90      8.13 o 
   8  18   4      128.05      119.13      5.45 o 
   9  18   4      145.76      167.25      9.57 o 
  10  18   4      220.00      220.36     16.39 o 
  11  18   4      592.58      535.09     28.61 o 
 -11  19   4      111.41       48.43     18.98 o 
 -10  19   4      686.84      692.90     23.29 o 
  -9  19   4       28.35       37.63      9.50 o 
  -8  19   4      451.01      397.03     10.42 o 
  -7  19   4       12.08        6.82      4.38 o 
  -6  19   4      905.25      952.03     13.58 o 
  -5  19   4     1115.32     1014.95     12.94 o 
  -4  19   4       48.36       67.04      5.14 o 
  -3  19   4     1544.03     1576.84     16.74 o 
  -2  19   4     1545.38     1557.14     16.92 o 
  -1  19   4       97.43       76.70      4.73 o 
   0  19   4      354.41      403.53      6.79 o 
   1  19   4       92.80       92.49      5.12 o 
   2  19   4     1548.65     1565.10     17.35 o 
   3  19   4     1524.77     1571.42     16.79 o 
   4  19   4       50.18       66.55      5.01 o 
   5  19   4     1100.11      986.67     12.73 o 
   6  19   4      894.11      939.31     12.98 o 
   7  19   4       10.93        9.52      4.61 o 
   8  19   4      443.50      382.45      8.52 o 
   9  19   4       26.64       16.38      8.56 o 
  10  19   4      692.12      714.78     26.08 o 
  11  19   4      114.52       56.71     19.52 o 
 -11  20   4     1143.71      943.01    105.93 o 
 -10  20   4       54.92       43.82     16.07 o 
  -9  20   4      158.72      115.92     12.27 o 
  -8  20   4      561.36      506.39     12.63 o 
  -7  20   4      734.80      708.95     12.50 o 
  -6  20   4      218.64      207.64     10.60 o 
  -5  20   4      137.70      135.82      6.29 o 
  -4  20   4     3818.02     4020.22     43.83 o 
  -3  20   4     2421.93     2418.90     28.36 o 
  -2  20   4      508.69      490.97      8.33 o 
  -1  20   4      194.53      246.72      6.88 o 
   0  20   4     1575.62     1536.78     17.30 o 
   1  20   4      190.20      233.82      7.81 o 
   2  20   4      499.91      477.25      8.18 o 
   3  20   4     2426.06     2403.57     26.81 o 
   4  20   4     3810.20     4019.89     48.14 o 
   5  20   4      132.29      144.83      6.95 o 
   6  20   4      222.65      208.73      7.51 o 
   7  20   4      732.42      691.10     12.04 o 
   8  20   4      572.40      530.90     15.75 o 
   9  20   4      154.00      144.53     11.38 o 
  10  20   4       53.29       39.70     15.19 o 
  11  20   4     1132.86      776.39     48.95 o 
 -10  21   4      118.94      107.94     20.04 o 
  -9  21   4       23.91       20.09     10.53 o 
  -8  21   4      339.02      339.08     13.35 o 
  -7  21   4       64.47       64.10      6.23 o 
  -6  21   4      827.11      789.82     12.00 o 
  -5  21   4      707.15      734.37     11.19 o 
  -4  21   4      243.21      267.45      7.34 o 
  -3  21   4      492.05      561.41      9.74 o 
  -2  21   4      221.55      226.42      7.12 o 
  -1  21   4       68.56       85.52      5.43 o 
   0  21   4       72.90       41.60      3.87 o 
   1  21   4       64.00       69.17      5.32 o 
   2  21   4      220.41      231.17      8.00 o 
   3  21   4      495.27      583.65     10.06 o 
   4  21   4      234.73      253.17      7.17 o 
   5  21   4      697.75      719.86     12.65 o 
   6  21   4      816.64      771.46     13.06 o 
   7  21   4       61.81       67.26      6.68 o 
   8  21   4      341.40      353.67     14.18 o 
   9  21   4       22.27       13.61      9.99 o 
  10  21   4      115.13       98.80     20.99 o 
 -10  22   4      207.73      172.58     41.47 o 
  -9  22   4      719.85      747.74     33.09 o 
  -8  22   4      126.19      128.32     14.19 o 
  -7  22   4      393.83      409.05     15.99 o 
  -6  22   4      394.52      363.76      9.06 o 
  -5  22   4     1559.76     1549.23     24.19 o 
  -4  22   4      716.90      741.64     11.92 o 
  -3  22   4     1719.84     1741.45     22.07 o 
  -2  22   4      319.52      374.39      8.37 o 
  -1  22   4      453.61      464.41      8.88 o 
   0  22   4      199.11      298.69      8.79 o 
   1  22   4      447.99      458.01      9.03 o 
   2  22   4      309.83      360.69      8.16 o 
   3  22   4     1709.99     1693.92     24.48 o 
   4  22   4      709.73      718.03     12.72 o 
   5  22   4     1550.20     1595.10     21.88 o 
   6  22   4      396.03      377.31      9.83 o 
   7  22   4      388.33      420.29     11.81 o 
   8  22   4      124.16      111.10     11.44 o 
   9  22   4      712.00      732.81     36.90 o 
  10  22   4      213.72      114.46     33.98 o 
  -9  23   4      359.33      468.10     27.15 o 
  -8  23   4       17.66       10.81     12.12 o 
  -7  23   4       68.19       70.43     10.25 o 
  -6  23   4      788.18      780.14     16.35 o 
  -5  23   4      183.73      222.86     10.75 o 
  -4  23   4       84.47       82.48      6.26 o 
  -3  23   4      929.85      926.21     14.74 o 
  -2  23   4      507.22      559.01     10.07 o 
  -1  23   4      594.57      557.68     10.66 o 
   0  23   4      987.13     1082.93     18.98 o 
   1  23   4      591.82      544.95     10.45 o 
   2  23   4      497.67      551.66     10.81 o 
   3  23   4      945.26      947.05     15.12 o 
   4  23   4       82.51       96.70      6.55 o 
   5  23   4      187.69      208.00      9.16 o 
   6  23   4      778.32      784.66     18.12 o 
   7  23   4       65.98       61.93     10.19 o 
   8  23   4       19.00        9.31     10.98 o 
   9  23   4      357.78      500.30     32.38 o 
  -8  24   4     1202.71     1307.03     34.06 o 
  -7  24   4      357.71      392.83     16.71 o 
  -6  24   4       39.56       36.24      8.29 o 
  -5  24   4      202.23      226.85     10.43 o 
  -4  24   4      372.50      381.73      9.63 o 
  -3  24   4       84.05       78.91      6.53 o 
  -2  24   4     1456.86     1474.55     27.20 o 
  -1  24   4       80.35       55.32      5.65 o 
   0  24   4      152.12      146.70      9.40 o 
   1  24   4       79.60       51.50      5.46 o 
   2  24   4     1470.00     1456.16     22.38 o 
   3  24   4       85.81       97.28      6.58 o 
   4  24   4      371.94      387.29      9.67 o 
   5  24   4      209.47      235.78     11.86 o 
   6  24   4       40.31       48.19      8.20 o 
   7  24   4      354.35      367.41     17.31 o 
   8  24   4     1217.01     1292.91     70.75 o 
  -8  25   4      163.78       99.81     20.91 o 
  -7  25   4      502.85      466.39     21.79 o 
  -6  25   4      286.93      242.40     17.66 o 
  -5  25   4      309.67      287.54     12.34 o 
  -4  25   4      266.04      250.79     15.57 o 
  -3  25   4      601.82      646.15     11.97 o 
  -2  25   4      408.04      429.89     10.62 o 
  -1  25   4      333.02      330.62     11.21 o 
   0  25   4       75.10       45.28      7.95 o 
   1  25   4      331.39      329.32     10.21 o 
   2  25   4      402.22      421.36     10.04 o 
   3  25   4      606.84      641.01     11.88 o 
   4  25   4      258.90      264.42      9.71 o 
   5  25   4      315.55      307.05     11.38 o 
   6  25   4      282.63      229.07     19.51 o 
   7  25   4      512.06      520.23     23.35 o 
   8  25   4      165.28      112.40     19.95 o 
  -7  26   4       78.34       38.84     18.66 o 
  -6  26   4      202.58      289.41     21.59 o 
  -5  26   4      347.51      340.18     15.11 o 
  -4  26   4      560.43      542.77     14.80 o 
  -3  26   4       17.22       25.36      7.64 o 
  -2  26   4       31.62       20.23      7.60 o 
  -1  26   4       90.07       76.94      9.14 o 
   0  26   4       10.54        9.44      7.69 o 
   1  26   4       88.12       73.23      9.09 o 
   2  26   4       34.06       29.03      7.20 o 
   3  26   4       18.17       24.52      7.32 o 
   4  26   4      564.15      568.08     19.34 o 
   5  26   4      350.28      371.46     15.75 o 
   6  26   4      197.67      221.96     22.27 o 
   7  26   4       82.16       67.25     17.60 o 
  -6  27   4       67.70       58.79     22.73 o 
  -5  27   4       20.46       29.76     15.15 o 
  -4  27   4       21.12       24.56     10.54 o 
  -3  27   4      204.83      154.97     12.32 o 
  -2  27   4      136.36      189.55     12.74 o 
  -1  27   4      560.82      563.93     21.30 o 
   0  27   4      758.94      706.75     21.50 o 
   1  27   4      562.33      535.32     15.05 o 
   2  27   4      138.74      169.81     11.72 o 
   3  27   4      211.63      144.18     13.23 o 
   4  27   4       20.33       11.43      9.86 o 
   5  27   4       22.09       13.22     14.77 o 
   6  27   4       68.90       52.80     25.84 o 
  -5  28   4       17.44        0.46     20.69 o 
  -4  28   4      116.99       85.75     16.66 o 
  -3  28   4       74.17       73.99     11.67 o 
  -2  28   4        5.43        6.72     10.03 o 
  -1  28   4       41.99       34.59     10.53 o 
   0  28   4       21.41       30.25      9.48 o 
   1  28   4       40.44       30.25      9.95 o 
   2  28   4        6.16        8.79     10.06 o 
   3  28   4       78.90       64.46     11.39 o 
   4  28   4      118.93      118.28     22.47 o 
   5  28   4       16.37       21.15     21.18 o 
  -4  29   4       18.03       32.35     23.20 o 
  -3  29   4        3.20       -4.07     16.78 o 
  -2  29   4       59.24       75.48     16.03 o 
  -1  29   4      631.02      724.42     23.42 o 
   0  29   4       46.90       74.68     12.95 o 
   1  29   4      621.50      737.73     22.47 o 
   2  29   4       57.32       59.51     13.79 o 
   3  29   4        2.87        8.02     17.46 o 
   4  29   4       17.37       38.39     21.49 o 
  -2  30   4      273.78      210.36     32.98 o 
  -1  30   4       64.47       72.18     19.91 o 
   0  30   4      318.69      376.18     35.28 o 
   1  30   4       66.09       97.53     18.77 o 
   2  30   4      272.64      215.83     32.52 o 
   1   0   5    27473.23    28997.12    286.17 o 
   2   0   5    18747.93    19399.83    159.93 o 
   3   0   5      238.72      184.71      3.60 o 
   4   0   5     5945.55     5498.72     44.90 o 
   5   0   5     1714.36     1487.77     13.34 o 
   6   0   5      953.67      882.74     10.04 o 
   7   0   5      356.80      455.65      6.68 o 
   8   0   5     3387.21     3328.78     32.29 o 
   9   0   5      985.61      928.48     11.05 o 
  10   0   5      726.75      660.06      9.36 o 
  11   0   5      143.69      176.35      5.84 o 
  12   0   5      194.47      160.73      6.53 o 
  13   0   5      158.15      168.28      9.93 o 
  14   0   5       17.95       18.36     14.15 o 
 -14   1   5      822.45      793.53     35.26 o 
 -13   1   5      253.13      222.81     11.35 o 
 -12   1   5      192.78      175.19      6.38 o 
 -11   1   5     1865.70     1778.30     20.65 o 
 -10   1   5      863.73      880.26     11.15 o 
  -9   1   5      193.43      206.11      5.55 o 
  -8   1   5      308.61      350.83      6.21 o 
  -7   1   5      341.75      336.19      5.92 o 
  -6   1   5     3381.04     3337.95     29.33 o 
  -5   1   5     1027.11     1156.29     11.33 o 
  -4   1   5     2721.89     2341.75     19.94 o 
  -3   1   5     3302.14     2911.83     24.65 o 
  -2   1   5     2295.13     2418.97     21.60 o 
  -1   1   5      513.00      430.16      5.48 o 
   0   1   5     9561.26     9032.17     72.74 o 
   1   1   5      524.29      449.40      5.45 o 
   2   1   5     2285.49     2410.86     21.77 o 
   3   1   5     3295.53     2888.24     24.43 o 
   4   1   5     2720.14     2344.03     19.93 o 
   5   1   5     1016.06     1149.64     11.32 o 
   6   1   5     3357.57     3325.43     29.31 o 
   7   1   5      330.25      327.08      5.67 o 
   8   1   5      306.58      347.13      6.17 o 
   9   1   5      195.73      206.85      5.51 o 
  10   1   5      867.92      900.27     11.25 o 
  11   1   5     1858.68     1762.90     19.85 o 
  12   1   5      189.00      179.81      6.75 o 
  13   1   5      255.56      224.39      9.71 o 
  14   1   5      822.68      813.69     35.56 o 
 -14   2   5      145.07      116.82     15.67 o 
 -13   2   5       57.50       52.32      7.92 o 
 -12   2   5      139.10      141.80      5.59 o 
 -11   2   5      453.03      439.14      7.56 o 
 -10   2   5      157.83      178.77      6.06 o 
  -9   2   5      731.68      766.47     10.03 o 
  -8   2   5      399.72      387.91      6.54 o 
  -7   2   5     1074.28     1224.56     12.36 o 
  -6   2   5      801.27      967.32     10.24 o 
  -5   2   5    21432.21    22117.32    187.17 o 
  -4   2   5      402.19      286.58      4.18 o 
  -3   2   5     5996.56     5235.51     42.56 o 
  -2   2   5    25994.97    27114.10    244.29 o 
  -1   2   5     5275.08     4632.79     38.03 o 
   0   2   5    21700.45    20554.64    175.34 o 
   1   2   5     5246.97     4566.42     38.08 o 
   2   2   5    26016.98    27124.67    244.80 o 
   3   2   5     5960.17     5182.31     42.56 o 
   4   2   5      401.07      277.65      4.40 o 
   5   2   5    21340.54    22027.04    193.43 o 
   6   2   5      807.06      981.33     10.24 o 
   7   2   5     1079.39     1234.97     12.52 o 
   8   2   5      397.79      384.47      6.42 o 
   9   2   5      748.40      791.85     10.36 o 
  10   2   5      157.64      179.17      6.15 o 
  11   2   5      462.86      447.58      8.79 o 
  12   2   5      139.46      125.66      5.53 o 
  13   2   5       60.69       45.63      7.85 o 
  14   2   5      144.48      108.57     14.87 o 
 -14   3   5      511.55      450.06     26.86 o 
 -13   3   5      194.30      209.99     11.16 o 
 -12   3   5      493.96      467.09     10.67 o 
 -11   3   5      382.54      377.42      7.41 o 
 -10   3   5      526.98      482.29      7.64 o 
  -9   3   5      132.91      152.57      5.15 o 
  -8   3   5      519.71      541.66      7.41 o 
  -7   3   5      662.56      690.04      8.04 o 
  -6   3   5     2449.62     2491.42     22.43 o 
  -5   3   5      186.43      397.38      5.85 o 
  -4   3   5      792.55      903.96      8.83 o 
  -3   3   5      930.79      774.83      7.68 o 
  -2   3   5     4236.50     3780.75     31.86 o 
  -1   3   5    10412.69    10070.20     83.97 o 
   0   3   5    45187.30    49576.62    760.57 o 
   1   3   5    10448.12    10030.95     81.07 o 
   2   3   5     4243.77     3793.68     34.07 o 
   3   3   5      921.23      768.21      7.61 o 
   4   3   5      785.89      879.79      8.64 o 
   5   3   5      192.32      398.83      5.76 o 
   6   3   5     2423.14     2466.03     22.42 o 
   7   3   5      679.09      710.50      8.07 o 
   8   3   5      514.78      541.11      7.19 o 
   9   3   5      137.00      154.66      5.04 o 
  10   3   5      520.82      481.15      7.91 o 
  11   3   5      380.72      362.20      7.57 o 
  12   3   5      491.79      455.65      9.66 o 
  13   3   5      190.61      227.90     11.78 o 
  14   3   5      507.51      460.42     28.69 o 
 -14   4   5       39.26       41.26     17.83 o 
 -13   4   5        1.65       -2.57      8.13 o 
 -12   4   5      268.89      230.88      6.62 o 
 -11   4   5      125.09      105.43      4.99 o 
 -10   4   5      330.92      333.14      6.28 o 
  -9   4   5       20.81       26.62      3.49 o 
  -8   4   5      383.99      376.23      5.88 o 
  -7   4   5      763.54      844.78      9.20 o 
  -6   4   5     2072.91     1824.27     17.23 o 
  -5   4   5     8573.47     8743.54     71.33 o 
  -4   4   5     3411.57     3158.34     27.25 o 
  -3   4   5     4212.13     4288.20     36.70 o 
  -2   4   5     3651.00     3250.30     27.30 o 
  -1   4   5      752.32      727.38      7.75 o 
   0   4   5        0.18        5.64      2.38 o 
   1   4   5      762.03      752.19      8.00 o 
   2   4   5     3710.78     3312.21     28.45 o 
   3   4   5     4222.60     4298.35     36.71 o 
   4   4   5     3368.65     3094.83     26.75 o 
   5   4   5     8586.88     8781.30     72.77 o 
   6   4   5     2075.64     1842.71     17.37 o 
   7   4   5      760.55      838.78      9.29 o 
   8   4   5      379.59      368.55      5.88 o 
   9   4   5       20.55       27.05      3.66 o 
  10   4   5      317.22      334.71      7.38 o 
  11   4   5      125.27      112.33      5.06 o 
  12   4   5      275.82      228.02      7.48 o 
  13   4   5        1.43        5.17      8.21 o 
  14   4   5       39.03       53.99     16.28 o 
 -14   5   5      268.63      345.03     27.48 o 
 -13   5   5      100.69      108.31     11.03 o 
 -12   5   5      328.03      286.89      7.88 o 
 -11   5   5      117.52      138.94      5.90 o 
 -10   5   5     2346.73     2301.78     29.21 o 
  -9   5   5      451.85      501.72      8.17 o 
  -8   5   5     1915.38     1812.84     18.81 o 
  -7   5   5      750.80      935.21     11.88 o 
  -6   5   5        7.85       35.62      2.92 o 
  -5   5   5     1325.29     1287.35     11.99 o 
  -4   5   5      789.78      774.10      8.25 o 
  -3   5   5     4600.49     4583.79     38.89 o 
  -2   5   5     7340.09     7830.18     63.61 o 
  -1   5   5     1661.09     1426.44     12.79 o 
   0   5   5      138.18      167.03      3.83 o 
   1   5   5     1645.37     1410.39     12.67 o 
   2   5   5     7305.66     7738.87     64.64 o 
   3   5   5     4596.48     4565.35     39.75 o 
   4   5   5      784.70      765.72      8.25 o 
   5   5   5     1340.15     1311.86     12.00 o 
   6   5   5        6.42       27.56      2.70 o 
   7   5   5      740.49      940.98     11.56 o 
   8   5   5     1913.84     1815.91     18.55 o 
   9   5   5      444.95      496.98      7.65 o 
  10   5   5     2343.27     2300.54     26.51 o 
  11   5   5      118.45      133.35      6.53 o 
  12   5   5      325.81      290.38      8.44 o 
  13   5   5       98.61       96.17     10.72 o 
  14   5   5      261.62      358.36     25.87 o 
 -14   6   5      288.88      286.34     24.08 o 
 -13   6   5      135.44       92.64     11.68 o 
 -12   6   5       93.06       92.94      6.23 o 
 -11   6   5      239.25      227.56      7.18 o 
 -10   6   5       51.24       57.35      4.62 o 
  -9   6   5     2100.73     2103.15     21.23 o 
  -8   6   5     2010.39     1899.12     19.45 o 
  -7   6   5      533.64      537.31      7.72 o 
  -6   6   5      584.09      633.22      7.45 o 
  -5   6   5     4788.58     4553.25     41.10 o 
  -4   6   5     2303.61     2552.82     22.81 o 
  -3   6   5     3424.50     3610.75     32.41 o 
  -2   6   5    13746.14    14636.77    118.12 o 
  -1   6   5     1381.02     1615.16     15.64 o 
   0   6   5      468.42      514.34      5.92 o 
   1   6   5     1394.85     1624.52     15.64 o 
   2   6   5    13737.18    14736.56    123.26 o 
   3   6   5     3487.73     3694.34     31.48 o 
   4   6   5     2309.56     2547.86     22.63 o 
   5   6   5     4780.16     4560.91     41.09 o 
   6   6   5      579.25      623.42      7.68 o 
   7   6   5      533.26      544.32      7.68 o 
   8   6   5     2009.92     1919.00     19.47 o 
   9   6   5     2097.07     2102.08     21.67 o 
  10   6   5       51.59       55.93      4.53 o 
  11   6   5      237.83      220.93      6.96 o 
  12   6   5       94.10       94.47      6.54 o 
  13   6   5      139.23       97.89     11.83 o 
  14   6   5      288.07      328.79     23.94 o 
 -14   7   5      111.86      101.27     19.84 o 
 -13   7   5      298.94      276.20     16.63 o 
 -12   7   5      629.70      523.68     14.26 o 
 -11   7   5      819.61      727.22     11.67 o 
 -10   7   5      566.34      572.16      9.37 o 
  -9   7   5      426.67      484.89      8.03 o 
  -8   7   5       20.31       24.37      3.77 o 
  -7   7   5       21.25       29.77      3.07 o 
  -6   7   5      160.69      181.87      4.39 o 
  -5   7   5      321.86      362.04      6.02 o 
  -4   7   5     4604.81     4609.79     40.38 o 
  -3   7   5     1950.53     1721.63     16.01 o 
  -2   7   5    13792.45    13658.77    112.90 o 
  -1   7   5     7831.76     7500.05     61.68 o 
   0   7   5      941.60      926.68      9.25 o 
   1   7   5     7905.90     7625.93     61.71 o 
   2   7   5    13854.83    13689.80    112.65 o 
   3   7   5     1968.29     1738.44     16.36 o 
   4   7   5     4586.12     4579.42     39.45 o 
   5   7   5      331.27      367.52      5.87 o 
   6   7   5      160.34      180.60      4.36 o 
   7   7   5       18.45       25.37      3.00 o 
   8   7   5       17.88       20.56      3.76 o 
   9   7   5      437.19      491.90      7.98 o 
  10   7   5      574.21      577.79      9.07 o 
  11   7   5      824.67      733.36     10.74 o 
  12   7   5      634.61      543.63     15.57 o 
  13   7   5      305.90      335.83     17.04 o 
  14   7   5      114.82       79.85     20.08 o 
 -14   8   5      243.66      254.72     28.18 o 
 -13   8   5       38.56       79.92     12.72 o 
 -12   8   5       63.86       67.97      7.40 o 
 -11   8   5     1045.05      915.26     14.28 o 
 -10   8   5     2646.52     2529.76     36.35 o 
  -9   8   5      705.85      724.24     10.01 o 
  -8   8   5      601.10      569.81      9.11 o 
  -7   8   5      647.49      675.01      8.41 o 
  -6   8   5     2313.91     2501.49     24.62 o 
  -5   8   5     2784.33     2597.22     25.52 o 
  -4   8   5     3957.48     3998.50     34.37 o 
  -3   8   5     5245.90     5039.73     41.74 o 
  -2   8   5     2523.61     2010.48     17.97 o 
  -1   8   5     2488.08     2503.16     21.40 o 
   0   8   5     3233.64     2888.89     24.53 o 
   1   8   5     2470.21     2470.55     21.61 o 
   2   8   5     2476.47     1941.52     17.67 o 
   3   8   5     5239.01     5024.85     41.73 o 
   4   8   5     3889.96     3900.28     35.09 o 
   5   8   5     2787.42     2612.35     24.65 o 
   6   8   5     2334.89     2529.36     24.18 o 
   7   8   5      647.23      680.80      8.24 o 
   8   8   5      600.73      565.88      8.51 o 
   9   8   5      701.21      728.52     10.06 o 
  10   8   5     2658.37     2594.28     27.12 o 
  11   8   5     1047.21      904.58     13.99 o 
  12   8   5       67.80       63.06      7.55 o 
  13   8   5       37.91       61.82     11.57 o 
  14   8   5      245.53      238.09     26.61 o 
 -13   9   5      695.27      725.50     28.82 o 
 -12   9   5       71.61       59.09      8.82 o 
 -11   9   5      163.92      156.29      5.78 o 
 -10   9   5     1844.98     1884.46     27.04 o 
  -9   9   5     1119.75     1103.29     14.96 o 
  -8   9   5     1247.58     1311.69     13.45 o 
  -7   9   5      691.54      703.83      8.91 o 
  -6   9   5      255.15      275.20      5.82 o 
  -5   9   5      356.78      437.05      6.57 o 
  -4   9   5     4439.51     4527.93     39.13 o 
  -3   9   5     4351.76     4524.29     37.56 o 
  -2   9   5      953.23      929.88      9.28 o 
  -1   9   5     2606.47     2565.82     22.06 o 
   0   9   5     6507.80     5912.55     48.84 o 
   1   9   5     2623.61     2560.31     22.23 o 
   2   9   5      934.36      895.93      9.32 o 
   3   9   5     4327.46     4489.98     37.53 o 
   4   9   5     4423.06     4503.19     40.01 o 
   5   9   5      356.94      441.01      6.59 o 
   6   9   5      252.56      270.18      5.57 o 
   7   9   5      693.17      709.54      9.31 o 
   8   9   5     1225.15     1285.06     13.63 o 
   9   9   5     1104.65     1078.13     13.09 o 
  10   9   5     1857.53     1880.26     24.73 o 
  11   9   5      161.69      164.04      6.32 o 
  12   9   5       71.64       76.07      8.38 o 
  13   9   5      702.50      779.27     29.66 o 
 -13  10   5      399.91      365.10     20.11 o 
 -12  10   5      485.91      496.15     15.42 o 
 -11  10   5      292.31      248.78      9.00 o 
 -10  10   5       11.03        7.72      3.94 o 
  -9  10   5      363.57      391.35      8.51 o 
  -8  10   5      128.84      130.92      5.04 o 
  -7  10   5     1041.87      946.02     11.78 o 
  -6  10   5      121.61      124.28      4.63 o 
  -5  10   5      377.46      393.48      6.35 o 
  -4  10   5     3324.08     3520.26     29.74 o 
  -3  10   5      156.29      158.14      3.99 o 
  -2  10   5     3340.62     3668.56     30.83 o 
  -1  10   5     8057.96     8417.18     68.70 o 
   0  10   5     2718.39     3364.61     29.42 o 
   1  10   5     8098.65     8385.33     70.28 o 
   2  10   5     3335.13     3630.78     31.03 o 
   3  10   5      155.47      157.25      3.90 o 
   4  10   5     3318.50     3490.50     29.73 o 
   5  10   5      370.48      388.35      6.49 o 
   6  10   5      121.61      119.92      4.51 o 
   7  10   5     1038.96      948.28     11.11 o 
   8  10   5      126.00      136.51      4.76 o 
   9  10   5      354.07      372.44      8.23 o 
  10  10   5       10.86       10.40      3.93 o 
  11  10   5      299.14      240.73      8.55 o 
  12  10   5      489.22      490.84     15.52 o 
  13  10   5      406.38      371.46     21.43 o 
 -13  11   5       72.61       75.93     20.80 o 
 -12  11   5      181.52      163.24     12.39 o 
 -11  11   5      293.47      274.45      9.27 o 
 -10  11   5      195.07      159.52      6.74 o 
  -9  11   5      121.65      127.89      5.20 o 
  -8  11   5      694.56      701.50     10.36 o 
  -7  11   5      704.07      672.18      9.52 o 
  -6  11   5     1821.89     1761.33     17.91 o 
  -5  11   5       91.87      163.96      4.20 o 
  -4  11   5     1533.46     1441.32     13.55 o 
  -3  11   5      277.73      275.99      4.71 o 
  -2  11   5     4775.18     4757.67     39.52 o 
  -1  11   5     6863.51     7244.19     59.71 o 
   0  11   5     7986.18     8228.00     67.50 o 
   1  11   5     6879.64     7285.36     59.71 o 
   2  11   5     4740.84     4676.22     39.77 o 
   3  11   5      283.37      285.46      4.72 o 
   4  11   5     1529.94     1433.23     13.53 o 
   5  11   5       87.73      161.96      4.45 o 
   6  11   5     1810.31     1722.75     18.15 o 
   7  11   5      686.39      665.78      9.04 o 
   8  11   5      694.66      702.55      9.51 o 
   9  11   5      121.81      122.87      4.94 o 
  10  11   5      191.01      160.43      6.86 o 
  11  11   5      296.44      280.29      8.51 o 
  12  11   5      184.06      158.45     13.55 o 
  13  11   5       70.37       72.23     17.83 o 
 -13  12   5      109.24       81.74     32.76 o 
 -12  12   5       33.07       31.86     10.17 o 
 -11  12   5      151.01      163.71      8.70 o 
 -10  12   5     1203.69     1150.99     17.46 o 
  -9  12   5     1275.51     1262.42     16.18 o 
  -8  12   5     2877.89     2929.21     32.64 o 
  -7  12   5     1905.34     1894.54     19.94 o 
  -6  12   5     1005.11      952.20     11.03 o 
  -5  12   5      179.65      160.03      4.23 o 
  -4  12   5     1169.14      999.67     10.35 o 
  -3  12   5     1116.45     1228.13     12.18 o 
  -2  12   5      714.61      657.97      7.61 o 
  -1  12   5     2288.95     2317.50     20.55 o 
   0  12   5     7774.30     7569.02     62.25 o 
   1  12   5     2281.19     2308.87     20.54 o 
   2  12   5      733.83      662.48      7.94 o 
   3  12   5     1111.98     1221.95     12.37 o 
   4  12   5     1158.48      983.27     10.20 o 
   5  12   5      181.86      159.18      4.14 o 
   6  12   5     1006.61      967.66     11.67 o 
   7  12   5     1893.87     1899.92     19.43 o 
   8  12   5     2880.03     2943.49     30.54 o 
   9  12   5     1272.40     1235.79     15.50 o 
  10  12   5     1225.66     1213.55     19.13 o 
  11  12   5      151.44      158.66      8.59 o 
  12  12   5       36.59       43.43      9.81 o 
  13  12   5      107.62      128.86     25.42 o 
 -13  13   5       80.00       86.21     40.99 o 
 -12  13   5       69.16       63.75     11.68 o 
 -11  13   5       69.92       73.29      8.14 o 
 -10  13   5      266.72      232.15      8.44 o 
  -9  13   5     1351.24     1376.17     19.15 o 
  -8  13   5     2129.58     2144.57     26.93 o 
  -7  13   5      485.32      478.45      7.97 o 
  -6  13   5      712.57      712.45      9.74 o 
  -5  13   5     1981.38     2050.13     18.90 o 
  -4  13   5     1056.91      928.61     10.44 o 
  -3  13   5      475.87      484.10      6.49 o 
  -2  13   5       90.17      123.59      3.93 o 
  -1  13   5      322.54      284.55      4.94 o 
   0  13   5        0.46       20.10      2.84 o 
   1  13   5      315.52      271.34      4.91 o 
   2  13   5       90.74      120.42      3.92 o 
   3  13   5      474.87      471.49      6.36 o 
   4  13   5     1049.97      930.76     10.14 o 
   5  13   5     1988.77     2049.51     18.98 o 
   6  13   5      724.64      741.33      9.85 o 
   7  13   5      485.35      496.32      7.95 o 
   8  13   5     2112.87     2106.46     23.31 o 
   9  13   5     1365.08     1399.09     21.29 o 
  10  13   5      269.73      251.32      9.17 o 
  11  13   5       68.01       53.76      7.91 o 
  12  13   5       69.43       83.77     11.37 o 
  13  13   5       80.85       73.71     28.79 o 
 -12  14   5      128.51      124.40     17.58 o 
 -11  14   5      131.83      154.50     10.03 o 
 -10  14   5      216.26      203.72      7.69 o 
  -9  14   5      369.38      416.91      8.94 o 
  -8  14   5      648.60      569.72      9.46 o 
  -7  14   5      837.80      853.62     11.42 o 
  -6  14   5      863.54      883.92     11.45 o 
  -5  14   5     3047.46     2946.43     26.11 o 
  -4  14   5     1763.18     1694.34     16.46 o 
  -3  14   5      895.53      938.62     10.23 o 
  -2  14   5      299.78      364.80      5.67 o 
  -1  14   5     1533.50     1345.63     13.30 o 
   0  14   5      258.87      341.81      5.68 o 
   1  14   5     1517.35     1336.21     13.07 o 
   2  14   5      301.94      363.35      5.92 o 
   3  14   5      896.00      941.80     11.43 o 
   4  14   5     1772.19     1702.71     16.53 o 
   5  14   5     3030.77     2916.68     26.12 o 
   6  14   5      872.93      887.80     10.86 o 
   7  14   5      832.34      850.39     11.52 o 
   8  14   5      642.74      566.81     10.30 o 
   9  14   5      379.12      408.86      8.25 o 
  10  14   5      214.91      187.00      8.30 o 
  11  14   5      128.54      127.92      9.37 o 
  12  14   5      128.60      104.23     15.87 o 
 -12  15   5      125.89      149.66     19.33 o 
 -11  15   5       31.68       11.20      9.61 o 
 -10  15   5       73.14       71.75      7.03 o 
  -9  15   5      509.91      552.48     10.97 o 
  -8  15   5     1365.14     1345.85     16.68 o 
  -7  15   5     3444.04     3402.33     44.55 o 
  -6  15   5        0.59       16.06      3.63 o 
  -5  15   5     1816.65     1906.54     18.15 o 
  -4  15   5     2214.37     2227.72     20.43 o 
  -3  15   5     2621.94     2662.12     24.19 o 
  -2  15   5     1871.53     1725.72     16.94 o 
  -1  15   5      465.84      442.88      6.63 o 
   0  15   5     1467.04     1391.71     13.63 o 
   1  15   5      482.92      466.33      6.53 o 
   2  15   5     1894.01     1744.35     17.43 o 
   3  15   5     2628.57     2637.88     24.45 o 
   4  15   5     2226.73     2214.28     20.78 o 
   5  15   5     1796.93     1867.29     18.09 o 
   6  15   5        0.84       23.56      3.84 o 
   7  15   5     3444.39     3390.87     45.06 o 
   8  15   5     1368.08     1333.60     16.61 o 
   9  15   5      517.17      552.28     11.65 o 
  10  15   5       73.34       75.45      6.61 o 
  11  15   5       30.98       18.52      9.73 o 
  12  15   5      126.50      141.96     19.52 o 
 -12  16   5      353.17      392.34     28.68 o 
 -11  16   5      117.25      114.54     12.29 o 
 -10  16   5       15.89       25.23      7.18 o 
  -9  16   5      186.40      201.42      9.57 o 
  -8  16   5     1065.06     1013.15     14.20 o 
  -7  16   5      117.80      149.30      5.80 o 
  -6  16   5      361.90      339.40      6.39 o 
  -5  16   5      417.12      418.20      6.74 o 
  -4  16   5     1858.56     1711.36     16.64 o 
  -3  16   5     1027.49     1025.12     11.67 o 
  -2  16   5     2402.22     2235.62     21.25 o 
  -1  16   5     1211.42     1083.87     11.52 o 
   0  16   5      122.99      141.50      5.26 o 
   1  16   5     1218.14     1092.06     11.44 o 
   2  16   5     2422.08     2263.64     22.24 o 
   3  16   5     1033.14     1004.18     11.63 o 
   4  16   5     1853.92     1688.27     17.34 o 
   5  16   5      419.80      416.69      6.59 o 
   6  16   5      355.61      340.89      6.36 o 
   7  16   5      114.80      151.53      5.93 o 
   8  16   5     1069.00     1004.26     15.91 o 
   9  16   5      186.12      187.80      7.82 o 
  10  16   5       13.56       31.96      6.69 o 
  11  16   5      117.46       91.53     11.59 o 
  12  16   5      353.86      366.31     30.63 o 
 -12  17   5      128.99       81.34     35.95 o 
 -11  17   5       47.31       50.18     14.93 o 
 -10  17   5       27.36       15.73      9.25 o 
  -9  17   5      509.52      477.96     12.64 o 
  -8  17   5     1679.65     1505.34     20.65 o 
  -7  17   5      665.80      680.56     11.21 o 
  -6  17   5     1082.41     1028.17     12.50 o 
  -5  17   5     2755.76     2852.00     29.89 o 
  -4  17   5     3049.33     3071.38     28.20 o 
  -3  17   5     1991.20     2062.65     20.08 o 
  -2  17   5      802.07      761.50      9.62 o 
  -1  17   5     1174.68     1089.33     11.92 o 
   0  17   5     2169.50     2170.15     20.55 o 
   1  17   5     1184.11     1105.84     11.83 o 
   2  17   5      795.93      750.09      9.91 o 
   3  17   5     1978.42     2041.92     20.22 o 
   4  17   5     3055.54     3062.88     29.77 o 
   5  17   5     2769.80     2875.90     28.22 o 
   6  17   5     1069.99     1004.84     13.17 o 
   7  17   5      658.13      676.49     10.72 o 
   8  17   5     1667.51     1529.61     22.53 o 
   9  17   5      506.62      446.41      9.75 o 
  10  17   5       27.34       22.80      8.86 o 
  11  17   5       46.29       48.38     15.29 o 
  12  17   5      132.03      157.58     36.71 o 
 -11  18   5      245.97      395.55     30.48 o 
 -10  18   5      135.29      112.99     12.42 o 
  -9  18   5      173.36      224.53     10.52 o 
  -8  18   5      127.06      140.45      6.83 o 
  -7  18   5      391.93      348.03      7.21 o 
  -6  18   5      807.01      707.99      9.89 o 
  -5  18   5      343.75      346.65      7.43 o 
  -4  18   5      563.30      529.99      8.18 o 
  -3  18   5      957.64     1017.25     11.89 o 
  -2  18   5     1018.06      967.33     11.61 o 
  -1  18   5     1482.02     1462.86     15.23 o 
   0  18   5      616.77      637.77      8.36 o 
   1  18   5     1492.52     1490.05     15.39 o 
   2  18   5     1021.96      983.03     11.89 o 
   3  18   5      940.21      981.24     11.92 o 
   4  18   5      568.79      525.46      8.16 o 
   5  18   5      351.91      365.15      7.25 o 
   6  18   5      808.39      709.43     10.75 o 
   7  18   5      393.51      347.25      7.90 o 
   8  18   5      128.41      130.76      6.36 o 
   9  18   5      167.62      207.19     10.92 o 
  10  18   5      134.45      127.26     13.78 o 
  11  18   5      238.03      312.06     22.52 o 
 -11  19   5      224.04      329.59     24.86 o 
 -10  19   5      419.51      444.58     18.18 o 
  -9  19   5       13.24       33.39      9.48 o 
  -8  19   5      566.61      531.89     15.16 o 
  -7  19   5       75.86       96.90      5.66 o 
  -6  19   5      577.15      507.68      8.91 o 
  -5  19   5        8.11       23.22      4.93 o 
  -4  19   5     1380.55     1473.21     16.43 o 
  -3  19   5      687.93      644.80      9.39 o 
  -2  19   5      424.88      410.83      7.61 o 
  -1  19   5      808.07      759.08      9.87 o 
   0  19   5       22.38       19.95      3.63 o 
   1  19   5      814.72      763.68     10.19 o 
   2  19   5      428.24      422.03      7.56 o 
   3  19   5      682.36      640.42      9.55 o 
   4  19   5     1372.91     1445.77     16.52 o 
   5  19   5        9.47       28.49      4.71 o 
   6  19   5      580.17      513.13      9.19 o 
   7  19   5       75.71       91.15      5.40 o 
   8  19   5      566.24      528.46     14.29 o 
   9  19   5       13.98       41.02      9.35 o 
  10  19   5      425.44      398.19     22.62 o 
  11  19   5      223.56      335.40     26.07 o 
 -10  20   5      775.23      861.03     28.04 o 
  -9  20   5      380.87      353.20     17.29 o 
  -8  20   5      166.34      187.67     12.52 o 
  -7  20   5      525.40      451.30      9.59 o 
  -6  20   5      232.97      213.94      8.26 o 
  -5  20   5      125.48      138.14      6.24 o 
  -4  20   5      591.17      592.89      9.63 o 
  -3  20   5      231.00      278.68      7.11 o 
  -2  20   5      161.49      186.34      6.55 o 
  -1  20   5       16.58       21.56      4.59 o 
   0  20   5      868.46      884.90     11.60 o 
   1  20   5       16.96       20.19      4.52 o 
   2  20   5      166.69      192.99      6.50 o 
   3  20   5      228.54      276.92      7.34 o 
   4  20   5      578.96      568.99      9.50 o 
   5  20   5      125.94      132.46      6.48 o 
   6  20   5      226.41      206.61      8.98 o 
   7  20   5      529.34      460.67     11.97 o 
   8  20   5      169.27      206.74     12.92 o 
   9  20   5      380.90      339.49     16.79 o 
  10  20   5      790.32      914.22     29.85 o 
 -10  21   5        2.96        1.53     20.04 o 
  -9  21   5      106.27       75.84     13.04 o 
  -8  21   5      494.71      468.85     15.45 o 
  -7  21   5      837.92      871.57     18.52 o 
  -6  21   5     1196.33     1172.67     20.56 o 
  -5  21   5      102.03      139.10      6.52 o 
  -4  21   5      990.71     1003.23     13.83 o 
  -3  21   5      614.40      589.74      9.74 o 
  -2  21   5       67.87       92.52      5.90 o 
  -1  21   5      916.61      901.18     12.42 o 
   0  21   5      450.04      438.07      8.40 o 
   1  21   5      904.41      882.81     12.52 o 
   2  21   5       67.20       87.44      5.89 o 
   3  21   5      622.91      586.93     10.32 o 
   4  21   5      986.02     1015.66     13.84 o 
   5  21   5      103.63      139.62      6.48 o 
   6  21   5     1211.19     1163.72     16.36 o 
   7  21   5      830.22      914.83     15.11 o 
   8  21   5      493.63      493.48     15.26 o 
   9  21   5      108.64       75.08     11.14 o 
  10  21   5        3.41       -3.29     19.96 o 
 -10  22   5       36.73       10.63     25.10 o 
  -9  22   5      579.31      602.94     23.22 o 
  -8  22   5      155.38      120.23     14.84 o 
  -7  22   5      352.36      367.90     13.04 o 
  -6  22   5      507.73      562.81     12.91 o 
  -5  22   5     1173.82     1134.24     20.94 o 
  -4  22   5       11.53       22.32      5.63 o 
  -3  22   5      703.48      708.73     11.94 o 
  -2  22   5       43.73       58.43      5.76 o 
  -1  22   5      205.45      199.60      9.32 o 
   0  22   5      995.59      985.96     13.20 o 
   1  22   5      207.34      185.96      8.84 o 
   2  22   5       43.79       59.19      5.67 o 
   3  22   5      691.81      721.74     11.51 o 
   4  22   5       11.16       18.91      5.36 o 
   5  22   5     1178.22     1163.69     17.74 o 
   6  22   5      505.04      547.12     11.09 o 
   7  22   5      352.44      392.59     12.62 o 
   8  22   5      155.12      122.58     14.90 o 
   9  22   5      577.10      569.36     24.31 o 
  10  22   5       37.79       23.42     25.82 o 
  -9  23   5       40.43       57.23     19.47 o 
  -8  23   5      428.85      496.94     20.11 o 
  -7  23   5     1361.25     1403.60     38.09 o 
  -6  23   5      372.05      333.36     11.16 o 
  -5  23   5      145.86      172.09      9.12 o 
  -4  23   5      842.18      768.37     13.37 o 
  -3  23   5      421.33      399.15      8.88 o 
  -2  23   5       62.48       57.64      5.90 o 
  -1  23   5      303.32      349.47      8.57 o 
   0  23   5      208.04      258.56      8.85 o 
   1  23   5      312.58      373.31      9.05 o 
   2  23   5       65.17       73.16      6.00 o 
   3  23   5      420.61      403.37      9.06 o 
   4  23   5      840.24      787.63     12.96 o 
   5  23   5      149.84      173.79      9.39 o 
   6  23   5      373.41      326.26     11.61 o 
   7  23   5     1367.64     1383.21     35.75 o 
   8  23   5      427.94      501.83     20.63 o 
   9  23   5       40.12       69.49     20.04 o 
  -8  24   5      398.55      418.14     38.98 o 
  -7  24   5      101.28      110.23     13.10 o 
  -6  24   5      397.76      383.20     16.17 o 
  -5  24   5      662.60      621.10     14.14 o 
  -4  24   5      269.68      286.28      9.48 o 
  -3  24   5      366.49      403.83     11.00 o 
  -2  24   5      260.52      301.93      9.53 o 
  -1  24   5      193.72      159.68      8.62 o 
   0  24   5      689.71      701.52     13.34 o 
   1  24   5      194.02      159.53     10.47 o 
   2  24   5      269.92      304.60      9.50 o 
   3  24   5      366.08      394.50      9.75 o 
   4  24   5      263.14      261.45     11.08 o 
   5  24   5      667.07      603.71     19.28 o 
   6  24   5      400.75      394.71     13.86 o 
   7  24   5       99.33       88.89     12.69 o 
   8  24   5      399.25      389.79     25.68 o 
  -8  25   5     1886.77     1789.95     69.51 o 
  -7  25   5       43.40       41.06     13.68 o 
  -6  25   5      347.37      318.71     22.79 o 
  -5  25   5      165.83      179.13     13.00 o 
  -4  25   5       44.35       37.19      7.51 o 
  -3  25   5       23.84       25.96      6.58 o 
  -2  25   5       48.27       40.26      6.31 o 
  -1  25   5        0.59        4.28      5.50 o 
   0  25   5       65.21       54.77      7.95 o 
   1  25   5        0.91       -1.72      5.36 o 
   2  25   5       50.96       37.87      6.23 o 
   3  25   5       22.87       37.51      6.37 o 
   4  25   5       44.88       24.95      7.12 o 
   5  25   5      166.73      182.30     12.02 o 
   6  25   5      349.50      360.86     23.46 o 
   7  25   5       41.47       55.03     13.06 o 
   8  25   5     1881.10     1910.46     63.87 o 
  -7  26   5      168.85      131.93     22.07 o 
  -6  26   5      552.16      513.56     30.06 o 
  -5  26   5      210.71      191.30     15.99 o 
  -4  26   5       89.60       72.20      9.45 o 
  -3  26   5     1660.33     1702.78     36.83 o 
  -2  26   5       95.97       69.13      8.50 o 
  -1  26   5       19.47        7.24      8.06 o 
   0  26   5        0.27       -4.95      8.44 o 
   1  26   5       19.82       11.03      7.94 o 
   2  26   5       94.06       71.89      7.50 o 
   3  26   5     1661.99     1749.30     40.04 o 
   4  26   5       87.15       56.63      8.78 o 
   5  26   5      204.80      183.28     13.62 o 
   6  26   5      550.99      485.93     26.29 o 
   7  26   5      169.33      113.95     21.43 o 
  -6  27   5        5.23      -19.22     19.22 o 
  -5  27   5       11.88       13.80     15.72 o 
  -4  27   5      367.50      354.64     21.24 o 
  -3  27   5      312.76      291.90     17.89 o 
  -2  27   5      207.26       92.99     12.40 o 
  -1  27   5      142.23      162.88     11.51 o 
   0  27   5      229.52      100.80     14.10 o 
   1  27   5      138.13      164.45     11.50 o 
   2  27   5      206.51      137.82     14.95 o 
   3  27   5      314.34      298.06     21.11 o 
   4  27   5      366.31      379.62     18.75 o 
   5  27   5       12.93       15.19     14.61 o 
   6  27   5        5.71       -7.17     21.07 o 
  -5  28   5       18.19       34.75     21.18 o 
  -4  28   5      427.05      499.70     29.97 o 
  -3  28   5      212.65      185.61     18.93 o 
  -2  28   5      211.32      213.93     16.23 o 
  -1  28   5       40.77       23.95     10.64 o 
   0  28   5       62.69       62.07     10.47 o 
   1  28   5       41.03       40.03     10.15 o 
   2  28   5      213.04      216.97     16.09 o 
   3  28   5      216.06      194.44     21.64 o 
   4  28   5      424.84      518.73     28.17 o 
   5  28   5       18.32       35.94     19.51 o 
  -4  29   5      217.01      177.11     29.37 o 
  -3  29   5      130.39       88.41     20.01 o 
  -2  29   5      447.38      506.71     28.05 o 
  -1  29   5      729.56      830.19     36.38 o 
   0  29   5      635.98      674.58     40.03 o 
   1  29   5      731.87      859.62     28.86 o 
   2  29   5      441.76      398.04     27.64 o 
   3  29   5      128.40       70.07     19.10 o 
   4  29   5      218.45      191.46     38.75 o 
  -1  30   5      147.99       85.40     35.97 o 
   0  30   5      453.69      613.87     31.90 o 
   1  30   5      147.32       80.53     18.88 o 
   0   0   6    18264.33    18318.29    215.97 o 
   1   0   6    19286.90    19157.60    157.54 o 
   2   0   6      580.72      892.50      9.38 o 
   3   0   6      214.31      217.50      3.99 o 
   4   0   6     1010.09     1299.60     11.84 o 
   5   0   6      760.78      741.83      8.12 o 
   6   0   6     1786.87     2038.25     18.71 o 
   7   0   6      213.15      250.57      5.23 o 
   8   0   6      180.28      182.68      5.51 o 
   9   0   6      488.76      481.57      7.77 o 
  10   0   6       58.50       73.71      4.82 o 
  11   0   6      162.87      171.94      5.88 o 
  12   0   6      458.63      453.26      8.27 o 
  13   0   6      202.17      201.68     10.65 o 
  14   0   6      368.34      447.58     28.04 o 
 -14   1   6      139.37      181.00     19.08 o 
 -13   1   6        6.78        1.11      7.62 o 
 -12   1   6       15.67       15.16      4.70 o 
 -11   1   6      408.81      452.38      8.27 o 
 -10   1   6      446.17      451.55      7.65 o 
  -9   1   6     1360.45     1493.45     16.14 o 
  -8   1   6     1497.35     1573.90     16.68 o 
  -7   1   6     2105.45     2325.38     22.21 o 
  -6   1   6     1079.43     1184.83     11.85 o 
  -5   1   6     2839.48     3149.50     26.70 o 
  -4   1   6     1797.23     2118.49     18.12 o 
  -3   1   6     4964.76     4934.20     41.05 o 
  -2   1   6    27619.92    29257.18    247.77 o 
  -1   1   6    28938.03    30883.54    279.79 o 
   0   1   6      380.29      374.63      5.31 o 
   1   1   6    28888.21    30661.56    265.05 o 
   2   1   6    27693.57    29336.51    257.22 o 
   3   1   6     4995.77     4954.25     41.14 o 
   4   1   6     1762.05     2081.86     18.45 o 
   5   1   6     2873.49     3194.03     26.72 o 
   6   1   6     1095.77     1190.99     12.04 o 
   7   1   6     2108.12     2330.94     22.73 o 
   8   1   6     1487.81     1576.50     16.34 o 
   9   1   6     1364.92     1498.68     16.65 o 
  10   1   6      435.36      445.78      7.58 o 
  11   1   6      411.98      430.09      8.20 o 
  12   1   6       15.15       13.27      4.73 o 
  13   1   6        7.30       10.20      7.68 o 
  14   1   6      137.59      170.04     20.14 o 
 -14   2   6      340.94      435.41     31.32 o 
 -13   2   6      355.44      303.80     12.35 o 
 -12   2   6      317.35      303.98      7.06 o 
 -11   2   6       32.72       40.45      4.61 o 
 -10   2   6       67.24       67.56      4.66 o 
  -9   2   6      798.83      787.00     10.34 o 
  -8   2   6      284.86      271.50      5.58 o 
  -7   2   6     1189.11     1059.18     11.17 o 
  -6   2   6      767.86      666.95      7.76 o 
  -5   2   6     3800.97     3527.10     29.82 o 
  -4   2   6     2357.01     2172.04     19.13 o 
  -3   2   6     7434.94     7196.77     59.28 o 
  -2   2   6    14072.62    14607.44    121.08 o 
  -1   2   6      603.97      598.68      6.69 o 
   0   2   6    10187.60     9033.46     75.12 o 
   1   2   6      625.70      627.46      6.74 o 
   2   2   6    14093.87    14677.05    121.47 o 
   3   2   6     7469.12     7254.27     60.26 o 
   4   2   6     2363.55     2184.12     18.81 o 
   5   2   6     3826.20     3563.07     30.92 o 
   6   2   6      762.63      663.91      7.68 o 
   7   2   6     1191.03     1073.98     11.06 o 
   8   2   6      283.59      269.32      5.50 o 
   9   2   6      816.14      792.42     10.19 o 
  10   2   6       66.20       68.04      4.89 o 
  11   2   6       32.70       35.13      4.61 o 
  12   2   6      318.66      297.52      7.44 o 
  13   2   6      361.45      324.58     11.07 o 
  14   2   6      342.22      434.48     31.28 o 
 -14   3   6      126.67      137.27     21.52 o 
 -13   3   6       59.25       44.23      8.93 o 
 -12   3   6      378.10      357.39      7.53 o 
 -11   3   6      528.98      517.48      8.30 o 
 -10   3   6      413.54      436.43      7.41 o 
  -9   3   6      152.51      188.97      5.33 o 
  -8   3   6     2876.72     2956.25     27.57 o 
  -7   3   6     1973.33     1929.10     18.19 o 
  -6   3   6     3748.31     3595.51     31.89 o 
  -5   3   6    17000.33    18353.51    153.01 o 
  -4   3   6     3455.33     3826.38     31.95 o 
  -3   3   6     6797.91     6099.02     50.15 o 
  -2   3   6    10231.51     9832.20     80.23 o 
  -1   3   6     3291.25     2635.25     22.68 o 
   0   3   6      106.21      162.07      3.82 o 
   1   3   6     3295.59     2634.91     22.48 o 
   2   3   6    10258.60     9857.99     79.63 o 
   3   3   6     6795.35     6071.92     49.75 o 
   4   3   6     3497.47     3866.65     32.58 o 
   5   3   6    17063.01    18478.29    156.05 o 
   6   3   6     3772.92     3617.09     32.59 o 
   7   3   6     1979.46     1937.59     18.76 o 
   8   3   6     2865.38     2992.53     28.06 o 
   9   3   6      159.11      194.55      5.35 o 
  10   3   6      413.01      435.31      7.79 o 
  11   3   6      529.45      522.42      8.53 o 
  12   3   6      370.76      342.75      9.80 o 
  13   3   6       56.99       45.75      8.39 o 
  14   3   6      128.33      105.75     20.93 o 
 -14   4   6       44.74       45.44     18.41 o 
 -13   4   6      127.62      116.24     10.77 o 
 -12   4   6      118.08      126.65      6.34 o 
 -11   4   6      398.68      370.92      7.23 o 
 -10   4   6       65.61       98.01      4.68 o 
  -9   4   6      356.90      330.86      6.11 o 
  -8   4   6     3240.82     3188.27     29.53 o 
  -7   4   6      843.51      957.21     10.41 o 
  -6   4   6     2289.06     2309.51     21.13 o 
  -5   4   6     7361.51     7857.35     64.67 o 
  -4   4   6     7644.84     7910.10     68.90 o 
  -3   4   6    10329.43    10098.00     86.95 o 
  -2   4   6     1829.34     1747.65     15.31 o 
  -1   4   6     4675.00     4130.47     35.04 o 
   0   4   6    80589.73    93857.56   2635.72 o 
   1   4   6     4676.80     4123.93     34.91 o 
   2   4   6     1837.68     1753.08     15.96 o 
   3   4   6    10315.23    10048.71     86.07 o 
   4   4   6     7632.64     7925.84     66.86 o 
   5   4   6     7358.98     7865.91     64.67 o 
   6   4   6     2262.21     2285.56     20.94 o 
   7   4   6      843.32      942.50     10.54 o 
   8   4   6     3240.86     3187.47     29.78 o 
   9   4   6      354.69      326.98      5.95 o 
  10   4   6       67.71       94.66      5.15 o 
  11   4   6      402.51      373.43      7.87 o 
  12   4   6      121.86      132.31      6.15 o 
  13   4   6      127.98      139.26     12.02 o 
  14   4   6       48.51       58.50     16.57 o 
 -14   5   6       91.64       84.26     16.80 o 
 -13   5   6      215.90      258.58     14.14 o 
 -12   5   6       54.30       36.94      5.62 o 
 -11   5   6      481.97      448.26      9.15 o 
 -10   5   6      726.14      680.02     10.25 o 
  -9   5   6     1669.97     1700.60     17.89 o 
  -8   5   6      712.25      696.95      8.87 o 
  -7   5   6     2435.12     2669.73     24.40 o 
  -6   5   6      439.10      499.71      6.03 o 
  -5   5   6     4475.56     4987.68     42.91 o 
  -4   5   6     5964.56     5904.59     50.73 o 
  -3   5   6     9799.67     9454.60     79.47 o 
  -2   5   6       66.04       88.64      2.91 o 
  -1   5   6     6957.85     6980.29     58.05 o 
   0   5   6     1745.23     1560.19     13.90 o 
   1   5   6     6993.03     7051.88     58.28 o 
   2   5   6       61.49       84.19      2.90 o 
   3   5   6     9839.44     9497.96     80.33 o 
   4   5   6     6034.40     6021.25     51.18 o 
   5   5   6     4519.05     5030.06     42.93 o 
   6   5   6      432.02      487.83      6.07 o 
   7   5   6     2422.87     2677.96     25.27 o 
   8   5   6      705.94      704.44      8.92 o 
   9   5   6     1652.95     1699.23     18.43 o 
  10   5   6      715.45      660.32     10.63 o 
  11   5   6      486.39      463.13      9.78 o 
  12   5   6       55.31       35.26      5.76 o 
  13   5   6      212.57      241.99     12.84 o 
  14   5   6       91.11       70.80     16.49 o 
 -14   6   6      114.05       93.48     18.36 o 
 -13   6   6      135.51      110.93     12.50 o 
 -12   6   6      333.28      307.32      9.76 o 
 -11   6   6     1349.77     1222.76     15.81 o 
 -10   6   6      210.75      235.52      6.48 o 
  -9   6   6     1238.00     1182.35     14.65 o 
  -8   6   6       92.66      118.59      4.74 o 
  -7   6   6      420.93      454.55      6.91 o 
  -6   6   6     1168.03     1141.94     12.38 o 
  -5   6   6      159.26      169.26      3.98 o 
  -4   6   6     1975.52     2037.07     18.54 o 
  -3   6   6     1296.13     1408.67     13.48 o 
  -2   6   6     2075.68     2028.20     17.67 o 
  -1   6   6    22445.61    22025.17    178.54 o 
   0   6   6     5263.29     4955.76     41.71 o 
   1   6   6    22472.46    21991.35    177.20 o 
   2   6   6     2078.80     2020.36     17.78 o 
   3   6   6     1308.84     1417.17     13.46 o 
   4   6   6     1975.70     2029.88     18.97 o 
   5   6   6      154.21      166.72      4.19 o 
   6   6   6     1172.76     1155.28     12.35 o 
   7   6   6      409.68      435.83      6.80 o 
   8   6   6       92.03      116.64      4.69 o 
   9   6   6     1240.37     1191.49     14.39 o 
  10   6   6      214.10      232.98      6.27 o 
  11   6   6     1352.50     1201.51     19.66 o 
  12   6   6      330.67      308.48     12.43 o 
  13   6   6      130.61      103.30     12.30 o 
  14   6   6      113.14       78.56     16.77 o 
 -14   7   6      262.00      222.15     31.39 o 
 -13   7   6      490.75      498.83     18.88 o 
 -12   7   6      117.71      111.19      6.50 o 
 -11   7   6      374.15      337.99      7.68 o 
 -10   7   6     2826.65     2863.48     32.11 o 
  -9   7   6     2666.73     2732.93     29.23 o 
  -8   7   6     1134.42     1153.13     13.62 o 
  -7   7   6      323.79      254.57      5.06 o 
  -6   7   6      906.45      872.78     10.19 o 
  -5   7   6      593.70      664.81      7.98 o 
  -4   7   6     3163.33     3125.00     27.68 o 
  -3   7   6     8965.68     8736.44     75.52 o 
  -2   7   6    13631.45    13115.59    108.59 o 
  -1   7   6    10886.88    11039.42     91.76 o 
   0   7   6      275.47      427.37      5.54 o 
   1   7   6    10835.25    10921.95     92.01 o 
   2   7   6    13625.94    13146.47    107.87 o 
   3   7   6     9023.97     8780.42     73.83 o 
   4   7   6     3180.28     3139.19     27.68 o 
   5   7   6      581.60      646.71      7.87 o 
   6   7   6      899.16      854.81     10.12 o 
   7   7   6      324.53      258.74      5.12 o 
   8   7   6     1128.42     1174.22     13.84 o 
   9   7   6     2692.43     2807.23     28.61 o 
  10   7   6     2834.12     2926.05     34.53 o 
  11   7   6      382.75      350.91      7.50 o 
  12   7   6      120.45      116.37      7.41 o 
  13   7   6      487.49      479.51     21.54 o 
  14   7   6      261.64      206.15     32.45 o 
 -14   8   6      101.25      109.44     21.69 o 
 -13   8   6      428.34      428.27     18.63 o 
 -12   8   6        7.25        6.38      7.24 o 
 -11   8   6      201.79      221.26      6.71 o 
 -10   8   6       57.42       79.73      4.85 o 
  -9   8   6     3720.43     3705.36     44.06 o 
  -8   8   6     3885.40     3718.48     37.13 o 
  -7   8   6     4105.47     4164.30     38.97 o 
  -6   8   6     1467.82     1557.08     16.62 o 
  -5   8   6      614.20      609.94      7.86 o 
  -4   8   6     4670.91     4692.50     41.37 o 
  -3   8   6      398.92      373.74      5.51 o 
  -2   8   6     6972.43     7038.87     58.14 o 
  -1   8   6     9833.39    10644.28     87.96 o 
   0   8   6       59.10       62.09      3.16 o 
   1   8   6     9851.17    10621.58     86.21 o 
   2   8   6     7037.59     7129.24     59.81 o 
   3   8   6      399.42      374.81      5.37 o 
   4   8   6     4664.46     4683.59     40.43 o 
   5   8   6      617.40      601.32      7.99 o 
   6   8   6     1500.58     1582.29     16.49 o 
   7   8   6     4107.96     4226.93     39.94 o 
   8   8   6     3870.23     3692.68     37.44 o 
   9   8   6     3713.45     3749.08     39.67 o 
  10   8   6       56.42       82.34      4.81 o 
  11   8   6      204.42      227.32      6.25 o 
  12   8   6        8.02        9.90      7.75 o 
  13   8   6      426.51      395.61     16.61 o 
  14   8   6      100.33      117.61     22.71 o 
 -13   9   6      164.17      266.26     17.79 o 
 -12   9   6      294.36      320.44     11.50 o 
 -11   9   6      676.48      543.12     13.49 o 
 -10   9   6      873.48      744.03     11.92 o 
  -9   9   6      416.85      445.06      8.37 o 
  -8   9   6      375.81      386.87      6.96 o 
  -7   9   6      699.80      710.30      9.23 o 
  -6   9   6     1559.65     1700.48     17.59 o 
  -5   9   6      275.57      328.22      6.08 o 
  -4   9   6        5.62        9.65      2.72 o 
  -3   9   6     2877.27     3091.94     26.55 o 
  -2   9   6     1516.88     1574.23     14.65 o 
  -1   9   6     3212.71     3179.11     27.54 o 
   0   9   6       96.30      142.72      3.81 o 
   1   9   6     3228.43     3210.07     27.27 o 
   2   9   6     1492.99     1525.58     14.41 o 
   3   9   6     2896.20     3105.21     27.34 o 
   4   9   6        4.77       10.65      2.71 o 
   5   9   6      281.07      327.52      5.72 o 
   6   9   6     1554.34     1699.95     17.85 o 
   7   9   6      697.92      719.23      9.21 o 
   8   9   6      379.20      389.77      6.79 o 
   9   9   6      411.90      440.32      8.22 o 
  10   9   6      864.70      739.50     12.04 o 
  11   9   6      676.76      587.19     11.94 o 
  12   9   6      302.36      326.60     11.97 o 
  13   9   6      165.42      244.14     17.23 o 
 -13  10   6     1125.94     1073.30     37.03 o 
 -12  10   6     1274.39     1345.81     29.14 o 
 -11  10   6       21.26       22.80      5.34 o 
 -10  10   6     1193.91     1250.98     19.46 o 
  -9  10   6      483.47      493.65      8.67 o 
  -8  10   6     1714.70     1705.28     19.31 o 
  -7  10   6      634.43      551.76      8.34 o 
  -6  10   6      910.97      884.69     10.91 o 
  -5  10   6     1112.21     1042.12     11.03 o 
  -4  10   6      118.46      159.15      4.31 o 
  -3  10   6     1086.72     1141.35     11.24 o 
  -2  10   6     5023.31     4938.73     42.05 o 
  -1  10   6     1048.37     1147.81     11.09 o 
   0  10   6        5.30       10.03      2.70 o 
   1  10   6     1015.82     1117.20     11.34 o 
   2  10   6     5042.25     4865.08     41.49 o 
   3  10   6     1087.76     1135.64     11.12 o 
   4  10   6      119.63      163.00      4.48 o 
   5  10   6     1093.32     1016.36     11.03 o 
   6  10   6      907.83      890.35     10.69 o 
   7  10   6      619.47      543.58      8.19 o 
   8  10   6     1718.32     1737.21     18.20 o 
   9  10   6      476.89      496.03      9.04 o 
  10  10   6     1188.39     1250.38     18.17 o 
  11  10   6       21.47       25.85      5.40 o 
  12  10   6     1280.15     1383.46     29.17 o 
  13  10   6     1130.06     1093.36     40.26 o 
 -13  11   6      250.57      197.39     26.25 o 
 -12  11   6      358.18      351.52     13.70 o 
 -11  11   6      117.99      103.38      6.31 o 
 -10  11   6      357.98      343.29      7.98 o 
  -9  11   6      769.95      785.10     12.72 o 
  -8  11   6      655.90      671.64      9.65 o 
  -7  11   6      407.49      428.29      7.35 o 
  -6  11   6      325.53      349.23      6.78 o 
  -5  11   6      343.24      353.58      5.72 o 
  -4  11   6       10.53        3.28      2.49 o 
  -3  11   6     1257.10     1150.61     11.30 o 
  -2  11   6      878.25      945.17      9.64 o 
  -1  11   6     2854.72     2814.58     25.55 o 
   0  11   6     1105.65     1112.89     11.07 o 
   1  11   6     2868.79     2816.19     25.58 o 
   2  11   6      860.84      912.60      9.66 o 
   3  11   6     1248.49     1132.52     11.27 o 
   4  11   6       12.84        7.45      2.54 o 
   5  11   6      342.15      345.86      5.76 o 
   6  11   6      322.49      345.99      6.54 o 
   7  11   6      410.04      434.75      7.29 o 
   8  11   6      651.79      664.42      9.72 o 
   9  11   6      764.62      793.87     11.05 o 
  10  11   6      351.31      336.13      7.96 o 
  11  11   6      119.71      119.79      6.96 o 
  12  11   6      361.88      360.41     15.08 o 
  13  11   6      251.48      205.81     23.57 o 
 -13  12   6       43.87       52.26     28.74 o 
 -12  12   6      168.69      170.44     16.57 o 
 -11  12   6      235.26      270.83     10.38 o 
 -10  12   6      167.83      145.79      7.12 o 
  -9  12   6      272.87      269.80      6.83 o 
  -8  12   6      354.35      365.41      7.66 o 
  -7  12   6     1823.78     1765.90     18.90 o 
  -6  12   6     1083.36      984.82     11.80 o 
  -5  12   6       31.94       21.45      3.21 o 
  -4  12   6      237.22      195.03      4.51 o 
  -3  12   6     4059.38     4133.65     35.78 o 
  -2  12   6      615.30      769.01      8.55 o 
  -1  12   6      567.98      579.92      7.09 o 
   0  12   6     5353.54     5123.21     42.96 o 
   1  12   6      571.43      581.87      7.12 o 
   2  12   6      632.65      788.92      8.63 o 
   3  12   6     4075.12     4149.18     35.08 o 
   4  12   6      239.33      197.39      4.49 o 
   5  12   6       31.18       22.50      3.15 o 
   6  12   6     1070.66      956.03     11.80 o 
   7  12   6     1815.67     1768.16     18.39 o 
   8  12   6      367.16      383.52      8.31 o 
   9  12   6      274.61      267.22      6.53 o 
  10  12   6      164.63      143.88      7.77 o 
  11  12   6      233.27      283.77     10.63 o 
  12  12   6      165.93      201.24     12.37 o 
  13  12   6       44.12       53.42     20.21 o 
 -13  13   6       62.36       71.52     42.17 o 
 -12  13   6      214.96      246.04     18.95 o 
 -11  13   6      320.55      295.46     11.09 o 
 -10  13   6       73.98       62.50      5.49 o 
  -9  13   6      671.28      665.83     10.43 o 
  -8  13   6      436.22      410.97      7.88 o 
  -7  13   6     1288.29     1245.24     15.06 o 
  -6  13   6     1462.77     1516.55     16.46 o 
  -5  13   6     2482.33     2575.88     23.45 o 
  -4  13   6      780.64      721.25      8.61 o 
  -3  13   6     3384.30     3253.52     28.13 o 
  -2  13   6     1440.27     1437.73     13.89 o 
  -1  13   6     2346.10     2044.48     18.65 o 
   0  13   6      354.08      306.27      5.78 o 
   1  13   6     2362.79     2061.42     18.67 o 
   2  13   6     1458.26     1435.43     14.23 o 
   3  13   6     3365.66     3183.61     28.37 o 
   4  13   6      774.95      705.41      8.27 o 
   5  13   6     2485.88     2553.89     23.51 o 
   6  13   6     1470.77     1517.95     16.69 o 
   7  13   6     1291.96     1255.33     14.26 o 
   8  13   6      431.39      414.19      7.99 o 
   9  13   6      662.89      644.42     11.47 o 
  10  13   6       77.01       73.81      5.69 o 
  11  13   6      322.90      310.45     10.47 o 
  12  13   6      216.35      221.51     14.95 o 
  13  13   6       61.10       48.17     25.47 o 
 -12  14   6       95.13      100.38     14.76 o 
 -11  14   6      239.41      222.46     11.36 o 
 -10  14   6       64.84       59.08      5.82 o 
  -9  14   6      264.27      283.44      7.20 o 
  -8  14   6      285.68      288.49      7.26 o 
  -7  14   6      646.29      610.00      9.62 o 
  -6  14   6     3034.06     3010.22     29.74 o 
  -5  14   6     1773.15     1876.91     18.16 o 
  -4  14   6       13.29       30.78      3.29 o 
  -3  14   6      209.19      219.51      4.82 o 
  -2  14   6      636.74      579.31      7.35 o 
  -1  14   6     2289.49     2233.69     20.19 o 
   0  14   6      226.22      237.10      4.92 o 
   1  14   6     2289.48     2248.73     20.20 o 
   2  14   6      642.05      568.09      7.41 o 
   3  14   6      211.37      211.10      4.71 o 
   4  14   6       13.43       27.04      3.23 o 
   5  14   6     1774.16     1885.71     18.30 o 
   6  14   6     3046.17     3026.49     31.62 o 
   7  14   6      655.74      624.39      9.93 o 
   8  14   6      287.02      282.41      7.06 o 
   9  14   6      258.97      258.40      7.01 o 
  10  14   6       66.13       61.46      5.07 o 
  11  14   6      239.98      239.06     11.07 o 
  12  14   6       94.31       86.77     14.68 o 
 -12  15   6       92.44      116.86     20.73 o 
 -11  15   6      508.29      478.43     16.75 o 
 -10  15   6     1610.20     1530.79     24.87 o 
  -9  15   6      100.93      113.17      6.02 o 
  -8  15   6       73.33       96.82      5.81 o 
  -7  15   6     1202.96     1210.84     15.31 o 
  -6  15   6      461.77      450.86      7.31 o 
  -5  15   6     2964.70     3022.87     27.23 o 
  -4  15   6      330.97      342.63      6.35 o 
  -3  15   6      780.83      824.17      9.50 o 
  -2  15   6      920.73      908.04     10.16 o 
  -1  15   6     2817.37     2679.59     24.18 o 
   0  15   6      468.95      550.94      7.28 o 
   1  15   6     2798.90     2646.51     23.72 o 
   2  15   6      935.19      919.37     10.22 o 
   3  15   6      797.62      828.15      9.90 o 
   4  15   6      337.00      344.20      6.12 o 
   5  15   6     2998.33     3042.39     28.07 o 
   6  15   6      453.35      436.82      8.11 o 
   7  15   6     1208.42     1236.49     15.55 o 
   8  15   6       72.99       95.05      5.70 o 
   9  15   6      104.31      120.62      6.97 o 
  10  15   6     1613.46     1568.15     23.92 o 
  11  15   6      503.82      459.01     15.27 o 
  12  15   6       89.44      114.37     22.78 o 
 -12  16   6      150.56      100.28     25.58 o 
 -11  16   6       65.86       66.44     11.95 o 
 -10  16   6      283.47      322.88     10.71 o 
  -9  16   6      150.38      125.49      6.94 o 
  -8  16   6      914.45      925.56     14.21 o 
  -7  16   6      469.14      482.58      9.38 o 
  -6  16   6      372.36      324.01      6.26 o 
  -5  16   6      271.70      273.57      5.78 o 
  -4  16   6      392.59      427.37      7.25 o 
  -3  16   6       75.91       61.57      3.86 o 
  -2  16   6     1172.49     1127.16     12.14 o 
  -1  16   6      337.54      322.08      5.84 o 
   0  16   6     3769.15     4121.70     36.28 o 
   1  16   6      341.01      327.29      5.78 o 
   2  16   6     1194.09     1151.80     12.29 o 
   3  16   6       76.60       62.15      3.95 o 
   4  16   6      397.43      429.34      7.10 o 
   5  16   6      276.06      279.47      5.64 o 
   6  16   6      357.21      316.41      6.99 o 
   7  16   6      465.89      480.70      8.93 o 
   8  16   6      928.60      961.30     15.08 o 
   9  16   6      151.76      135.48      8.18 o 
  10  16   6      283.91      341.34     11.00 o 
  11  16   6       64.57       59.33     11.60 o 
  12  16   6      148.86      151.71     30.81 o 
 -12  17   6      265.11      180.81     36.39 o 
 -11  17   6      102.09       85.27     13.74 o 
 -10  17   6      403.01      461.25     14.42 o 
  -9  17   6      730.49      721.49     15.94 o 
  -8  17   6      524.25      540.47      9.97 o 
  -7  17   6      293.13      297.39      7.75 o 
  -6  17   6      520.92      488.16      7.75 o 
  -5  17   6     2531.93     2495.41     25.07 o 
  -4  17   6      935.48      957.20     10.99 o 
  -3  17   6      258.87      293.38      6.00 o 
  -2  17   6     1052.01     1049.29     12.11 o 
  -1  17   6     2933.86     2929.77     26.57 o 
   0  17   6     6745.04     6675.57     62.68 o 
   1  17   6     2941.02     2943.11     27.16 o 
   2  17   6     1060.93     1071.34     12.62 o 
   3  17   6      258.11      274.02      6.08 o 
   4  17   6      927.15      941.95     11.09 o 
   5  17   6     2533.36     2443.36     25.04 o 
   6  17   6      511.34      469.84      7.49 o 
   7  17   6      289.27      307.51      7.54 o 
   8  17   6      517.50      533.07     10.84 o 
   9  17   6      734.73      715.94     17.17 o 
  10  17   6      395.48      401.35     13.87 o 
  11  17   6      101.61       88.44     15.57 o 
  12  17   6      268.73      173.20     46.08 o 
 -11  18   6      367.51      400.62     34.13 o 
 -10  18   6      111.79      142.14     13.87 o 
  -9  18   6      344.57      315.82     12.81 o 
  -8  18   6      111.87      101.55      6.10 o 
  -7  18   6      842.46      786.89     12.67 o 
  -6  18   6     1241.98     1195.74     14.15 o 
  -5  18   6      141.57      161.96      6.42 o 
  -4  18   6     1925.01     1840.76     19.05 o 
  -3  18   6      731.45      689.72      9.42 o 
  -2  18   6      150.16      153.62      5.29 o 
  -1  18   6      926.59      899.44     10.60 o 
   0  18   6      129.04      131.12      4.77 o 
   1  18   6      946.24      918.91     10.50 o 
   2  18   6      149.56      157.48      5.58 o 
   3  18   6      725.37      691.87      9.70 o 
   4  18   6     1912.78     1816.88     18.83 o 
   5  18   6      138.32      160.42      5.91 o 
   6  18   6     1243.76     1204.58     15.97 o 
   7  18   6      824.77      783.16     12.41 o 
   8  18   6      110.01      104.98      6.25 o 
   9  18   6      346.42      316.07     12.18 o 
  10  18   6      113.39      130.79     13.06 o 
  11  18   6      368.00      445.71     26.30 o 
 -11  19   6       26.86       25.82     20.38 o 
 -10  19   6      191.47      177.09     17.56 o 
  -9  19   6       40.22       45.24     10.21 o 
  -8  19   6       72.81       70.37      6.01 o 
  -7  19   6      145.83      148.68      8.79 o 
  -6  19   6     1595.05     1546.74     19.33 o 
  -5  19   6     1735.89     1810.02     22.87 o 
  -4  19   6      477.13      505.48      8.61 o 
  -3  19   6      754.39      821.91     11.16 o 
  -2  19   6      455.71      439.34      7.78 o 
  -1  19   6       79.15       68.27      4.29 o 
   0  19   6     1794.37     1785.90     21.06 o 
   1  19   6       75.97       66.70      4.30 o 
   2  19   6      458.14      447.68      7.93 o 
   3  19   6      770.96      822.64     11.24 o 
   4  19   6      472.94      498.42      8.75 o 
   5  19   6     1739.08     1792.77     20.60 o 
   6  19   6     1587.29     1531.44     20.78 o 
   7  19   6      145.06      135.95      8.26 o 
   8  19   6       71.73       80.76      6.31 o 
   9  19   6       38.98       34.85      8.99 o 
  10  19   6      194.78      138.62     15.82 o 
  11  19   6       25.12        8.73     19.44 o 
 -10  20   6       64.99       85.62     17.19 o 
  -9  20   6        4.16       -2.44     11.27 o 
  -8  20   6      378.50      371.67     12.71 o 
  -7  20   6      111.47      104.75      6.03 o 
  -6  20   6       84.03      101.72      5.72 o 
  -5  20   6      109.33      120.51      6.36 o 
  -4  20   6     1303.73     1257.63     15.63 o 
  -3  20   6     1846.98     1978.49     22.20 o 
  -2  20   6      210.68      181.83      7.08 o 
  -1  20   6     1129.80     1129.88     13.33 o 
   0  20   6     6197.36     6335.85     80.10 o 
   1  20   6     1132.64     1119.43     13.34 o 
   2  20   6      203.91      180.81      6.86 o 
   3  20   6     1858.43     1944.39     22.25 o 
   4  20   6     1303.28     1258.44     18.01 o 
   5  20   6      111.26      131.78      6.13 o 
   6  20   6       88.09      111.56      5.79 o 
   7  20   6      110.15      100.47      6.50 o 
   8  20   6      391.02      359.93     12.53 o 
   9  20   6        3.99       -7.91      9.88 o 
  10  20   6       64.84       51.37     15.81 o 
 -10  21   6       51.56       63.74     21.67 o 
  -9  21   6      463.26      484.88     20.48 o 
  -8  21   6       89.86       91.47     11.36 o 
  -7  21   6        1.78       10.39      6.58 o 
  -6  21   6     1353.18     1283.46     23.54 o 
  -5  21   6       32.05       34.49      5.63 o 
  -4  21   6      977.64      996.26     13.68 o 
  -3  21   6      804.54      855.32     12.13 o 
  -2  21   6       69.92       65.13      5.67 o 
  -1  21   6      162.63      150.24      6.20 o 
   0  21   6      238.41      245.82      6.20 o 
   1  21   6      161.25      140.98      7.65 o 
   2  21   6       74.56       69.23      5.56 o 
   3  21   6      806.06      857.38     12.23 o 
   4  21   6     1003.34     1019.85     15.05 o 
   5  21   6       32.45       31.15      5.24 o 
   6  21   6     1351.51     1271.30     16.94 o 
   7  21   6        1.63        9.83      6.37 o 
   8  21   6       90.78       86.35     11.31 o 
   9  21   6      461.16      486.45     18.19 o 
  10  21   6       55.13       32.54     19.00 o 
  -9  22   6      336.51      400.55     25.56 o 
  -8  22   6      311.43      367.30     18.95 o 
  -7  22   6      267.65      292.11     14.86 o 
  -6  22   6      653.69      645.55     11.44 o 
  -5  22   6       24.19       31.92      5.88 o 
  -4  22   6      454.94      484.30      9.39 o 
  -3  22   6      439.30      454.41      9.09 o 
  -2  22   6      491.31      515.06      9.88 o 
  -1  22   6       79.64       83.81      5.84 o 
   0  22   6       85.03      126.30      5.60 o 
   1  22   6       77.25       82.36      5.95 o 
   2  22   6      490.19      513.25      9.65 o 
   3  22   6      438.98      448.14      9.13 o 
   4  22   6      459.63      487.95      9.38 o 
   5  22   6       26.26       40.69      5.58 o 
   6  22   6      646.83      645.00     13.64 o 
   7  22   6      267.23      301.75     14.08 o 
   8  22   6      310.47      380.27     16.82 o 
   9  22   6      327.90      403.51     21.18 o 
  -9  23   6      364.20      383.35     24.23 o 
  -8  23   6       32.63       29.24     12.98 o 
  -7  23   6      191.37      188.49     12.75 o 
  -6  23   6      451.05      472.30     13.46 o 
  -5  23   6      190.60      184.09      8.45 o 
  -4  23   6      169.51      152.43      8.27 o 
  -3  23   6      120.41      150.46      7.50 o 
  -2  23   6      192.27      241.47      8.64 o 
  -1  23   6      578.86      627.03     11.01 o 
   0  23   6      184.22      152.28      8.79 o 
   1  23   6      586.16      632.05     12.41 o 
   2  23   6      193.16      241.70      8.20 o 
   3  23   6      125.58      148.92      8.85 o 
   4  23   6      174.24      160.57      8.34 o 
   5  23   6      189.95      181.25      9.42 o 
   6  23   6      457.37      465.19     13.70 o 
   7  23   6      190.65      179.43     12.76 o 
   8  23   6       32.53       34.16     11.85 o 
   9  23   6      356.35      253.98     25.11 o 
  -8  24   6      591.89      596.21     27.85 o 
  -7  24   6      261.15      260.80     15.78 o 
  -6  24   6       84.18       71.62     10.29 o 
  -5  24   6      618.27      648.93     18.03 o 
  -4  24   6      144.81      186.78     10.12 o 
  -3  24   6      643.37      652.58     13.21 o 
  -2  24   6       67.38       60.44      6.34 o 
  -1  24   6      707.71      733.38     14.39 o 
   0  24   6      261.62      162.20     10.49 o 
   1  24   6      702.01      729.86     14.66 o 
   2  24   6       66.88       53.61      6.19 o 
   3  24   6      638.19      643.09     12.70 o 
   4  24   6      146.76      176.01     10.80 o 
   5  24   6      614.66      637.77     19.73 o 
   6  24   6       79.73       64.15     10.47 o 
   7  24   6      259.47      267.31     19.62 o 
   8  24   6      595.47      628.65     25.33 o 
  -8  25   6      407.48      487.01     30.39 o 
  -7  25   6      412.36      404.45     26.88 o 
  -6  25   6        8.96        6.16     11.10 o 
  -5  25   6     1012.05     1004.11     23.87 o 
  -4  25   6      382.98      367.77     11.61 o 
  -3  25   6       48.07       33.68      6.86 o 
  -2  25   6      924.63      875.31     19.37 o 
  -1  25   6      189.15      149.66     10.13 o 
   0  25   6       28.12       32.67      7.47 o 
   1  25   6      186.92      149.47     11.35 o 
   2  25   6      909.65      864.53     17.74 o 
   3  25   6       50.37       34.73      6.47 o 
   4  25   6      371.86      367.50     11.01 o 
   5  25   6     1016.08     1010.90     22.48 o 
   6  25   6        8.82       19.20     11.25 o 
   7  25   6      411.17      404.70     24.78 o 
   8  25   6      406.29      513.25     29.57 o 
  -7  26   6      167.64      190.48     32.54 o 
  -6  26   6        8.76        6.80     13.62 o 
  -5  26   6      219.35      211.16     19.66 o 
  -4  26   6      210.12      220.33     15.51 o 
  -3  26   6        8.64       16.40      8.13 o 
  -2  26   6      128.38      105.70     11.54 o 
  -1  26   6      233.95      295.50     12.33 o 
   0  26   6      239.93      274.20     13.05 o 
   1  26   6      224.02      283.00     12.42 o 
   2  26   6      129.10      111.21      8.58 o 
   3  26   6        8.68       10.99      8.05 o 
   4  26   6      208.56      185.15     13.25 o 
   5  26   6      217.96      194.53     14.56 o 
   6  26   6        8.68       20.60     14.96 o 
   7  26   6      175.58      183.22     22.85 o 
  -6  27   6       21.60       -4.48     19.65 o 
  -5  27   6       19.23       42.43     20.71 o 
  -4  27   6       40.12       47.90     12.80 o 
  -3  27   6      186.77      159.44     15.02 o 
  -2  27   6       18.15       13.18      9.26 o 
  -1  27   6     1248.40     1320.43     38.37 o 
   0  27   6       66.67       39.35      9.41 o 
   1  27   6     1238.56     1320.31     32.30 o 
   2  27   6       17.24       20.57      9.43 o 
   3  27   6      184.60      181.93     17.43 o 
   4  27   6       41.38       58.71     13.34 o 
   5  27   6       21.14       13.79     18.27 o 
   6  27   6       22.11       28.75     19.24 o 
  -5  28   6      172.24      300.10     29.72 o 
  -4  28   6      160.06       74.18     38.54 o 
  -3  28   6      170.43      231.67     17.72 o 
  -2  28   6      452.56      477.97     15.75 o 
  -1  28   6        1.41        9.09     10.95 o 
   0  28   6      167.93      162.54     12.53 o 
   1  28   6        1.59        0.73      9.93 o 
   2  28   6      455.96      495.87     19.48 o 
   3  28   6      169.53      266.59     18.70 o 
   4  28   6      158.52       44.24     22.88 o 
   5  28   6      175.11      318.31     50.24 o 
  -3  29   6       25.56       47.52     20.85 o 
  -2  29   6       40.76       24.16     17.62 o 
  -1  29   6      798.49      809.51     50.86 o 
   0  29   6       14.87       12.14     13.31 o 
   1  29   6      802.62      761.45     40.82 o 
   2  29   6       38.25       17.20     16.96 o 
   3  29   6       26.85       63.24     18.48 o 
   0  30   6       56.81       71.90     17.80 o 
   1   0   7     2585.54     2657.15     23.42 o 
   2   0   7      477.42      375.55      5.38 o 
   3   0   7     3932.49     3344.68     28.03 o 
   4   0   7     7908.68     8284.75     69.16 o 
   5   0   7    10475.77    11759.25     97.23 o 
   6   0   7      265.75      203.35      4.02 o 
   7   0   7      370.38      355.24      6.12 o 
   8   0   7      187.64      188.71      5.38 o 
   9   0   7       19.04       30.15      4.41 o 
  10   0   7      176.21      179.98      6.18 o 
  11   0   7      301.23      262.04      6.65 o 
  12   0   7      380.75      327.80      7.66 o 
  13   0   7       50.88       68.17      8.44 o 
  14   0   7      270.83      145.06     20.23 o 
 -14   1   7       86.86       79.83     22.25 o 
 -13   1   7      213.24      214.73     12.95 o 
 -12   1   7      263.09      257.81      6.93 o 
 -11   1   7      707.06      761.14     11.69 o 
 -10   1   7     1070.39     1029.14     12.97 o 
  -9   1   7      804.30      828.41     10.53 o 
  -8   1   7      951.55      929.52     11.50 o 
  -7   1   7     1497.01     1514.55     15.38 o 
  -6   1   7     4715.78     4753.39     39.87 o 
  -5   1   7     1849.16     2181.86     19.68 o 
  -4   1   7     1194.31     1004.75     10.25 o 
  -3   1   7    12105.32    11674.72     97.33 o 
  -2   1   7     1752.86     1935.85     16.89 o 
  -1   1   7    10930.10    10942.38     89.77 o 
   0   1   7       87.68      147.63      3.77 o 
   1   1   7    10867.01    10905.29     88.82 o 
   2   1   7     1756.86     1932.88     17.01 o 
   3   1   7    12128.13    11752.17     94.68 o 
   4   1   7     1186.63     1002.33     10.37 o 
   5   1   7     1828.28     2146.11     19.51 o 
   6   1   7     4685.63     4725.03     39.57 o 
   7   1   7     1479.55     1508.45     14.92 o 
   8   1   7      961.06      948.93     11.20 o 
   9   1   7      814.03      832.48     10.67 o 
  10   1   7     1084.02     1037.45     13.10 o 
  11   1   7      714.66      768.80     10.65 o 
  12   1   7      256.95      255.99      7.13 o 
  13   1   7      210.42      212.63     12.86 o 
  14   1   7       86.60       98.40     24.10 o 
 -14   2   7       91.96       79.51     23.09 o 
 -13   2   7      130.92      110.80      9.62 o 
 -12   2   7      219.74      200.69      7.60 o 
 -11   2   7      919.40      839.30     11.41 o 
 -10   2   7     1975.45     1914.38     20.61 o 
  -9   2   7      447.73      450.66      7.54 o 
  -8   2   7       40.04       38.72      3.76 o 
  -7   2   7      333.18      310.70      5.40 o 
  -6   2   7     1627.14     1672.19     15.68 o 
  -5   2   7     7619.27     7652.62     63.88 o 
  -4   2   7     1528.30     1383.38     12.97 o 
  -3   2   7     3410.58     3294.19     28.07 o 
  -2   2   7      327.28      355.04      5.07 o 
  -1   2   7     2764.64     2485.08     21.68 o 
   0   2   7    11544.35    11273.76     91.05 o 
   1   2   7     2768.97     2506.82     21.45 o 
   2   2   7      337.25      367.44      4.96 o 
   3   2   7     3457.28     3356.90     28.28 o 
   4   2   7     1525.84     1369.34     12.69 o 
   5   2   7     7665.42     7709.10     64.12 o 
   6   2   7     1654.73     1710.42     15.82 o 
   7   2   7      332.29      305.87      5.37 o 
   8   2   7       38.91       35.94      3.47 o 
   9   2   7      456.54      470.13      7.62 o 
  10   2   7     1975.31     1946.56     21.73 o 
  11   2   7      928.19      836.63     11.93 o 
  12   2   7      218.25      207.30      6.98 o 
  13   2   7      132.56       97.09      8.78 o 
  14   2   7       92.92       81.66     21.72 o 
 -14   3   7      131.99      108.82     23.30 o 
 -13   3   7       11.51       18.16      9.21 o 
 -12   3   7      213.86      218.50      6.72 o 
 -11   3   7       24.59       22.91      4.47 o 
 -10   3   7      403.82      440.44      7.68 o 
  -9   3   7      265.00      286.48      6.08 o 
  -8   3   7      297.72      289.45      5.50 o 
  -7   3   7      174.74      231.61      4.83 o 
  -6   3   7      437.55      632.59      7.67 o 
  -5   3   7     8644.10     9043.35     75.20 o 
  -4   3   7      469.50      383.40      5.45 o 
  -3   3   7    12032.36    12072.22     99.25 o 
  -2   3   7     4027.38     4057.23     33.35 o 
  -1   3   7    14703.32    15124.56    123.04 o 
   0   3   7    24612.54    25609.08    211.35 o 
   1   3   7    14769.89    15224.07    123.36 o 
   2   3   7     3987.80     3993.12     33.33 o 
   3   3   7    12094.20    12061.40     98.39 o 
   4   3   7      482.88      390.38      5.64 o 
   5   3   7     8694.86     9135.26     74.01 o 
   6   3   7      432.76      620.60      7.73 o 
   7   3   7      181.10      238.81      4.92 o 
   8   3   7      294.78      289.48      5.46 o 
   9   3   7      269.10      285.30      6.20 o 
  10   3   7      408.99      440.67      7.69 o 
  11   3   7       26.06       26.59      4.81 o 
  12   3   7      220.04      237.16      7.06 o 
  13   3   7       10.36        3.29      9.29 o 
  14   3   7      131.43      103.85     24.58 o 
 -14   4   7       32.80       17.08     18.05 o 
 -13   4   7      162.98      136.64     13.21 o 
 -12   4   7       96.41       93.67      5.84 o 
 -11   4   7       79.73       78.63      4.75 o 
 -10   4   7       69.46      144.31      5.23 o 
  -9   4   7      196.62      216.48      5.18 o 
  -8   4   7      843.71      830.79      9.73 o 
  -7   4   7     3367.34     3528.08     32.12 o 
  -6   4   7     3439.10     3236.38     28.10 o 
  -5   4   7     1837.33     1804.49     16.94 o 
  -4   4   7      343.20      335.78      5.30 o 
  -3   4   7      186.55      196.15      4.01 o 
  -2   4   7     1833.17     1617.75     14.46 o 
  -1   4   7     5656.69     5525.96     45.41 o 
   0   4   7     5440.97     5026.55     41.39 o 
   1   4   7     5588.56     5432.10     45.04 o 
   2   4   7     1855.14     1628.84     14.46 o 
   3   4   7      182.34      198.82      4.00 o 
   4   4   7      347.39      344.48      5.21 o 
   5   4   7     1819.19     1805.11     16.55 o 
   6   4   7     3435.45     3228.33     30.71 o 
   7   4   7     3397.35     3578.47     32.75 o 
   8   4   7      839.39      819.12      9.71 o 
   9   4   7      193.26      225.14      5.93 o 
  10   4   7       65.58      138.24      5.56 o 
  11   4   7       79.81       83.33      5.58 o 
  12   4   7       94.98       91.14      6.00 o 
  13   4   7      164.75      151.22     10.43 o 
  14   4   7       32.81       32.84     17.00 o 
 -14   5   7      116.76      173.29     21.88 o 
 -13   5   7      161.03      141.46     13.03 o 
 -12   5   7      148.49      154.65      7.80 o 
 -11   5   7      300.54      304.46      7.82 o 
 -10   5   7     1117.65     1126.27     14.63 o 
  -9   5   7      761.68      683.44      9.79 o 
  -8   5   7     2936.72     3044.47     27.98 o 
  -7   5   7      333.65      289.34      5.19 o 
  -6   5   7     1742.55     1663.93     15.41 o 
  -5   5   7     1312.76     1262.09     12.60 o 
  -4   5   7     1570.40     1713.49     16.20 o 
  -3   5   7     5967.98     6125.94     51.93 o 
  -2   5   7     4654.31     4265.15     36.60 o 
  -1   5   7     8158.11     8651.95     72.97 o 
   0   5   7      144.13      161.05      3.87 o 
   1   5   7     8149.60     8631.92     72.36 o 
   2   5   7     4671.92     4276.61     35.56 o 
   3   5   7     5917.16     6051.04     53.96 o 
   4   5   7     1593.82     1749.76     16.37 o 
   5   5   7     1329.59     1282.66     12.51 o 
   6   5   7     1720.75     1643.55     15.84 o 
   7   5   7      332.62      287.96      5.27 o 
   8   5   7     2941.42     3061.49     28.61 o 
   9   5   7      750.76      685.50      9.60 o 
  10   5   7     1107.53     1095.87     16.45 o 
  11   5   7      307.80      308.84      7.68 o 
  12   5   7      148.81      147.70      7.17 o 
  13   5   7      160.14      140.19     13.18 o 
  14   5   7      113.68      129.26     18.26 o 
 -14   6   7      182.75      263.23     21.41 o 
 -13   6   7      149.83      153.28     18.70 o 
 -12   6   7      229.98      212.43      9.22 o 
 -11   6   7      273.17      253.48      7.08 o 
 -10   6   7      446.85      414.22      7.95 o 
  -9   6   7     1185.00     1147.94     13.87 o 
  -8   6   7     1045.95     1076.37     12.70 o 
  -7   6   7       97.59      126.92      4.70 o 
  -6   6   7     2341.30     2628.70     24.32 o 
  -5   6   7     2977.92     2936.75     26.17 o 
  -4   6   7     4193.41     4566.75     39.27 o 
  -3   6   7    11363.60    12010.24    100.38 o 
  -2   6   7    14553.56    14601.77    118.35 o 
  -1   6   7     2086.92     2076.46     18.64 o 
   0   6   7     1040.60      997.49     10.32 o 
   1   6   7     2097.25     2086.01     18.64 o 
   2   6   7    14612.64    14691.83    122.18 o 
   3   6   7    11449.92    12036.85    104.40 o 
   4   6   7     4187.34     4517.56     40.13 o 
   5   6   7     2988.24     2936.90     26.18 o 
   6   6   7     2339.41     2576.09     24.61 o 
   7   6   7       97.34      120.89      4.41 o 
   8   6   7     1067.79     1111.02     12.58 o 
   9   6   7     1182.64     1148.84     14.32 o 
  10   6   7      450.36      410.26      7.53 o 
  11   6   7      268.92      237.51      7.89 o 
  12   6   7      226.70      210.96     10.74 o 
  13   6   7      150.09      139.19     12.36 o 
  14   6   7      186.69      210.42     21.13 o 
 -14   7   7      166.13      105.49     19.82 o 
 -13   7   7      361.73      403.98     16.97 o 
 -12   7   7      622.57      534.49     13.96 o 
 -11   7   7      122.74      120.67      5.71 o 
 -10   7   7      142.40      170.63      6.10 o 
  -9   7   7      522.97      491.85      8.41 o 
  -8   7   7     1190.20     1184.89     14.27 o 
  -7   7   7      867.28      876.29     10.50 o 
  -6   7   7     1036.34     1066.81     12.39 o 
  -5   7   7     2593.83     2624.86     23.63 o 
  -4   7   7     1734.02     1568.64     14.99 o 
  -3   7   7     2088.25     2175.34     19.84 o 
  -2   7   7    10609.89    10216.91     83.20 o 
  -1   7   7      687.56      845.45      8.73 o 
   0   7   7      978.81     1205.87     11.52 o 
   1   7   7      699.66      864.61      8.75 o 
   2   7   7    10636.56    10248.14     83.86 o 
   3   7   7     2087.90     2186.85     20.18 o 
   4   7   7     1754.87     1581.75     15.00 o 
   5   7   7     2573.54     2610.74     23.61 o 
   6   7   7     1021.39     1072.86     12.39 o 
   7   7   7      868.58      875.84     10.69 o 
   8   7   7     1205.81     1211.75     14.45 o 
   9   7   7      528.10      488.96      8.76 o 
  10   7   7      142.74      175.36      5.82 o 
  11   7   7      120.11      125.01      5.93 o 
  12   7   7      613.16      544.25     15.45 o 
  13   7   7      362.23      426.82     16.39 o 
  14   7   7      169.09      137.83     19.37 o 
 -13   8   7      278.10      337.71     20.04 o 
 -12   8   7      302.48      334.67     14.56 o 
 -11   8   7     1051.22     1005.61     18.98 o 
 -10   8   7     1023.41      928.34     12.80 o 
  -9   8   7       79.95      115.07      5.81 o 
  -8   8   7      838.40      882.35     12.22 o 
  -7   8   7     1854.17     1924.66     19.60 o 
  -6   8   7     5700.52     5651.12     52.57 o 
  -5   8   7     1103.92     1136.94     11.77 o 
  -4   8   7      132.80      191.83      4.51 o 
  -3   8   7      757.80      864.74      9.14 o 
  -2   8   7    16396.59    15789.74    127.69 o 
  -1   8   7      301.06      284.11      4.76 o 
   0   8   7      112.10      121.48      3.69 o 
   1   8   7      296.56      274.68      4.76 o 
   2   8   7    16439.17    15760.00    131.48 o 
   3   8   7      753.56      859.18      9.59 o 
   4   8   7      128.80      195.07      4.44 o 
   5   8   7     1106.78     1137.29     11.86 o 
   6   8   7     5721.90     5695.40     52.59 o 
   7   8   7     1842.56     1939.18     19.87 o 
   8   8   7      838.02      890.16     12.60 o 
   9   8   7       78.50      104.03      5.81 o 
  10   8   7     1021.47      927.03     15.24 o 
  11   8   7     1052.07      966.62     14.80 o 
  12   8   7      297.23      345.84     12.70 o 
  13   8   7      279.52      334.77     15.91 o 
 -13   9   7      868.24      734.54     27.67 o 
 -12   9   7      288.50      294.40     12.43 o 
 -11   9   7       69.34       77.48      6.36 o 
 -10   9   7       23.83       26.94      5.42 o 
  -9   9   7      534.09      580.61      9.73 o 
  -8   9   7      358.46      375.75      7.08 o 
  -7   9   7     1845.75     1762.24     18.52 o 
  -6   9   7     1138.64     1172.90     13.06 o 
  -5   9   7     4990.52     4842.58     42.31 o 
  -4   9   7      596.32      567.20      7.27 o 
  -3   9   7     2862.10     2890.13     25.64 o 
  -2   9   7      363.79      463.68      6.16 o 
  -1   9   7     9752.80     9272.15     78.91 o 
   0   9   7     1424.01     1317.22     13.16 o 
   1   9   7     9710.56     9218.08     77.25 o 
   2   9   7      358.76      450.61      6.00 o 
   3   9   7     2887.02     2931.21     26.23 o 
   4   9   7      607.20      580.24      7.41 o 
   5   9   7     5023.51     4881.17     42.33 o 
   6   9   7     1137.79     1174.52     13.14 o 
   7   9   7     1830.29     1760.55     18.34 o 
   8   9   7      357.11      377.21      6.79 o 
   9   9   7      544.84      595.50      9.62 o 
  10   9   7       22.37       22.29      5.31 o 
  11   9   7       72.75       84.00      6.09 o 
  12   9   7      293.38      288.05     12.58 o 
  13   9   7      876.92      758.11     29.60 o 
 -13  10   7      248.14      327.69     22.72 o 
 -12  10   7       23.17       35.51     10.49 o 
 -11  10   7       69.85       80.26      6.29 o 
 -10  10   7     1613.33     1594.65     27.77 o 
  -9  10   7      109.49      140.68      6.62 o 
  -8  10   7     1853.62     1890.76     19.98 o 
  -7  10   7      658.73      630.70      9.02 o 
  -6  10   7     2036.38     2025.06     20.17 o 
  -5  10   7      616.47      651.08      8.07 o 
  -4  10   7     1583.89     1532.59     15.38 o 
  -3  10   7       83.95       83.89      3.38 o 
  -2  10   7     3446.57     3419.87     29.21 o 
  -1  10   7     2111.92     2026.64     18.23 o 
   0  10   7     4162.22     3918.68     33.17 o 
   1  10   7     2116.00     2045.36     18.41 o 
   2  10   7     3449.76     3402.33     29.79 o 
   3  10   7       88.01       91.02      3.71 o 
   4  10   7     1588.04     1534.56     15.01 o 
   5  10   7      630.40      664.08      8.14 o 
   6  10   7     2036.52     2009.84     20.17 o 
   7  10   7      659.97      628.16      8.90 o 
   8  10   7     1882.40     1922.78     22.84 o 
   9  10   7      112.57      143.36      6.31 o 
  10  10   7     1615.17     1610.93     26.44 o 
  11  10   7       72.46       93.26      6.44 o 
  12  10   7       22.26       46.71     10.40 o 
  13  10   7      252.24      305.08     19.87 o 
 -13  11   7      200.36      220.48     25.00 o 
 -12  11   7      200.66      173.44     12.57 o 
 -11  11   7      121.33      133.92      7.29 o 
 -10  11   7       14.52       31.84      5.62 o 
  -9  11   7      123.93      157.40      6.11 o 
  -8  11   7     2076.83     2115.16     26.82 o 
  -7  11   7      165.03      183.76      5.88 o 
  -6  11   7      438.81      450.46      7.46 o 
  -5  11   7     1179.79     1221.85     12.90 o 
  -4  11   7     2952.44     2888.63     26.70 o 
  -3  11   7     1901.10     1856.60     16.91 o 
  -2  11   7      261.11      319.48      5.53 o 
  -1  11   7     9484.89     9485.87     77.72 o 
   0  11   7      133.32      105.65      3.74 o 
   1  11   7     9541.64     9502.87     77.73 o 
   2  11   7      267.21      321.20      5.28 o 
   3  11   7     1898.69     1845.28     17.87 o 
   4  11   7     2959.91     2867.53     26.36 o 
   5  11   7     1163.45     1207.45     12.76 o 
   6  11   7      428.80      432.66      7.33 o 
   7  11   7      161.82      178.10      5.84 o 
   8  11   7     2070.42     2073.91     22.13 o 
   9  11   7      125.11      150.70      6.53 o 
  10  11   7       15.24       25.57      5.59 o 
  11  11   7      124.21      136.37      7.65 o 
  12  11   7      206.04      171.53     12.38 o 
  13  11   7      202.90      251.87     23.82 o 
 -13  12   7       26.01       -9.40     39.05 o 
 -12  12   7      294.10      297.40     18.51 o 
 -11  12   7       19.62       29.36      7.77 o 
 -10  12   7      429.77      473.32     10.23 o 
  -9  12   7        8.05        7.86      4.60 o 
  -8  12   7     4027.58     4084.11     44.86 o 
  -7  12   7      500.44      496.98      8.21 o 
  -6  12   7     2773.08     2824.81     27.96 o 
  -5  12   7     1284.88     1267.00     13.80 o 
  -4  12   7     2980.17     2822.58     25.10 o 
  -3  12   7     3261.57     3175.64     28.04 o 
  -2  12   7     2200.22     2110.48     19.34 o 
  -1  12   7     1113.30     1333.46     13.04 o 
   0  12   7     2276.36     2095.52     18.95 o 
   1  12   7     1141.63     1375.07     13.44 o 
   2  12   7     2200.03     2080.44     18.91 o 
   3  12   7     3250.16     3171.22     29.26 o 
   4  12   7     3011.60     2837.99     25.57 o 
   5  12   7     1291.00     1259.65     13.33 o 
   6  12   7     2767.44     2790.27     27.52 o 
   7  12   7      483.58      481.87      8.04 o 
   8  12   7     4038.44     4049.87     49.80 o 
   9  12   7        9.37       10.44      4.41 o 
  10  12   7      438.67      489.47     10.60 o 
  11  12   7       19.53       38.63      7.72 o 
  12  12   7      299.63      325.89     15.16 o 
  13  12   7       26.85       -0.63     24.59 o 
 -13  13   7        1.20       -9.21     33.13 o 
 -12  13   7      112.27      116.14     13.98 o 
 -11  13   7      694.64      699.09     18.40 o 
 -10  13   7       16.24       23.10      5.02 o 
  -9  13   7      330.62      356.88      7.83 o 
  -8  13   7      608.05      595.89      9.43 o 
  -7  13   7     1227.79     1298.29     16.32 o 
  -6  13   7     1698.66     1707.77     19.01 o 
  -5  13   7      159.97      178.73      5.23 o 
  -4  13   7      467.82      440.77      6.33 o 
  -3  13   7     1357.35     1404.36     14.47 o 
  -2  13   7     1025.95      884.34      9.63 o 
  -1  13   7      130.70      173.35      4.68 o 
   0  13   7      588.59      381.99      5.89 o 
   1  13   7      125.61      174.05      4.51 o 
   2  13   7     1035.94      884.28      9.71 o 
   3  13   7     1382.39     1416.10     15.13 o 
   4  13   7      456.70      426.76      6.34 o 
   5  13   7      167.26      183.54      5.12 o 
   6  13   7     1701.55     1721.44     18.37 o 
   7  13   7     1236.90     1321.72     16.39 o 
   8  13   7      610.46      588.24      9.46 o 
   9  13   7      328.79      348.41      7.45 o 
  10  13   7       16.81       20.46      5.12 o 
  11  13   7      698.96      710.73     16.92 o 
  12  13   7      113.31      125.91     14.07 o 
  13  13   7        1.43      -10.21     25.99 o 
 -12  14   7      571.45      682.24     27.47 o 
 -11  14   7       55.70       53.82      8.86 o 
 -10  14   7      211.21      185.45      7.18 o 
  -9  14   7       76.53       87.85      5.70 o 
  -8  14   7      209.42      215.54      6.84 o 
  -7  14   7     2083.26     2052.14     23.89 o 
  -6  14   7       28.13       30.48      4.57 o 
  -5  14   7     1810.84     1688.36     16.78 o 
  -4  14   7       93.85       72.87      3.88 o 
  -3  14   7      853.47      834.60      9.70 o 
  -2  14   7     3117.96     3212.91     28.30 o 
  -1  14   7      878.76      774.68      8.94 o 
   0  14   7      495.01      518.27      7.57 o 
   1  14   7      888.00      783.98      8.90 o 
   2  14   7     3114.85     3174.40     29.03 o 
   3  14   7      849.87      824.40      9.79 o 
   4  14   7       92.17       74.51      3.90 o 
   5  14   7     1815.91     1660.02     17.46 o 
   6  14   7       27.03       28.72      4.53 o 
   7  14   7     2077.27     2079.18     23.43 o 
   8  14   7      201.63      210.91      6.91 o 
   9  14   7       75.13       91.01      5.80 o 
  10  14   7      207.04      179.79      7.87 o 
  11  14   7       54.25       52.31      8.67 o 
  12  14   7      575.13      649.30     24.14 o 
 -12  15   7       43.59       24.40     19.33 o 
 -11  15   7       25.70       26.82     10.89 o 
 -10  15   7      368.94      402.61     11.11 o 
  -9  15   7      306.45      314.39      8.44 o 
  -8  15   7     1166.61     1137.60     16.92 o 
  -7  15   7     6226.15     6364.71     71.11 o 
  -6  15   7      563.59      574.69      8.77 o 
  -5  15   7       94.99      109.30      4.25 o 
  -4  15   7      643.75      659.78      8.30 o 
  -3  15   7     1866.87     1797.22     17.41 o 
  -2  15   7     4047.52     3865.04     33.07 o 
  -1  15   7      425.17      414.15      6.41 o 
   0  15   7      194.55      206.83      5.00 o 
   1  15   7      429.52      423.21      6.42 o 
   2  15   7     4010.32     3792.76     33.67 o 
   3  15   7     1887.35     1792.64     17.42 o 
   4  15   7      629.99      632.69      8.16 o 
   5  15   7       90.03      102.69      4.50 o 
   6  15   7      562.88      582.98      8.62 o 
   7  15   7     6235.86     6422.38     70.33 o 
   8  15   7     1154.57     1089.14     15.40 o 
   9  15   7      306.71      323.57      8.44 o 
  10  15   7      370.70      383.06     11.26 o 
  11  15   7       24.17       30.15     10.36 o 
  12  15   7       45.80       69.39     21.75 o 
 -12  16   7       66.46      116.26     28.86 o 
 -11  16   7       79.80      106.55     13.04 o 
 -10  16   7       98.49      104.73      9.33 o 
  -9  16   7        5.55        4.85      5.09 o 
  -8  16   7      560.39      568.01     10.52 o 
  -7  16   7       10.74       26.85      5.33 o 
  -6  16   7      762.36      788.08     10.51 o 
  -5  16   7      228.03      255.78      5.69 o 
  -4  16   7      500.37      507.18      7.87 o 
  -3  16   7     2570.50     2543.15     23.36 o 
  -2  16   7     1022.65     1097.66     11.77 o 
  -1  16   7     1604.11     1583.95     15.81 o 
   0  16   7     2084.85     2229.98     20.49 o 
   1  16   7     1627.12     1610.11     15.57 o 
   2  16   7     1035.55     1108.80     12.01 o 
   3  16   7     2584.87     2526.21     23.73 o 
   4  16   7      513.93      513.16      7.98 o 
   5  16   7      225.57      249.05      5.75 o 
   6  16   7      760.81      789.14     11.29 o 
   7  16   7       11.20       30.89      5.14 o 
   8  16   7      561.12      566.55      9.82 o 
   9  16   7        6.54        7.38      5.39 o 
  10  16   7      100.89      111.70      9.07 o 
  11  16   7       79.95       95.28     12.60 o 
  12  16   7       67.38       95.10     28.36 o 
 -11  17   7       57.97       42.73     13.67 o 
 -10  17   7       18.49       23.70     10.60 o 
  -9  17   7      491.45      478.04     10.97 o 
  -8  17   7      900.04      912.76     15.09 o 
  -7  17   7       20.08       17.92      5.13 o 
  -6  17   7      354.49      307.86      6.92 o 
  -5  17   7      632.80      558.39      8.19 o 
  -4  17   7      497.34      481.80      7.63 o 
  -3  17   7     2963.15     3074.65     28.82 o 
  -2  17   7      756.42      863.20     10.75 o 
  -1  17   7      207.37      241.21      5.51 o 
   0  17   7       73.54      109.08      4.51 o 
   1  17   7      203.55      238.98      5.58 o 
   2  17   7      742.59      832.49     11.08 o 
   3  17   7     2974.65     3065.81     28.53 o 
   4  17   7      504.29      480.38      7.56 o 
   5  17   7      629.02      539.93      8.10 o 
   6  17   7      345.89      304.38      6.99 o 
   7  17   7       18.80       16.82      5.08 o 
   8  17   7      887.84      911.65     13.70 o 
   9  17   7      489.26      474.30     12.14 o 
  10  17   7       17.61       37.59     10.37 o 
  11  17   7       58.23       54.47     13.45 o 
 -11  18   7      324.92      348.21     32.00 o 
 -10  18   7       74.55       65.14     12.64 o 
  -9  18   7      643.72      605.72     16.93 o 
  -8  18   7       33.40       47.53      5.97 o 
  -7  18   7      310.53      344.14      8.30 o 
  -6  18   7      368.11      365.98      7.15 o 
  -5  18   7      867.51      864.84     11.58 o 
  -4  18   7     1095.68     1162.86     13.64 o 
  -3  18   7     1153.44     1166.05     12.91 o 
  -2  18   7     5408.39     5634.71     52.14 o 
  -1  18   7       50.63       63.68      4.19 o 
   0  18   7     3402.67     3284.84     31.96 o 
   1  18   7       50.27       57.73      4.13 o 
   2  18   7     5394.81     5583.01     54.18 o 
   3  18   7     1133.51     1130.18     13.09 o 
   4  18   7     1103.96     1138.44     13.77 o 
   5  18   7      880.66      850.57     11.23 o 
   6  18   7      361.56      346.69      6.92 o 
   7  18   7      309.35      341.05      8.34 o 
   8  18   7       30.59       57.65      5.84 o 
   9  18   7      638.29      566.42     17.65 o 
  10  18   7       73.90       83.65     12.37 o 
  11  18   7      322.96      386.76     27.71 o 
 -11  19   7      217.60      367.37     44.83 o 
 -10  19   7      868.65      934.21     29.94 o 
  -9  19   7       10.94        3.75      9.90 o 
  -8  19   7      347.80      327.05     11.21 o 
  -7  19   7      396.39      411.01      9.09 o 
  -6  19   7       42.30       59.50      4.19 o 
  -5  19   7     1991.87     1952.57     21.84 o 
  -4  19   7     2118.35     2180.02     23.96 o 
  -3  19   7      457.40      411.82      7.81 o 
  -2  19   7      300.00      276.41      6.50 o 
  -1  19   7      515.26      550.64      8.33 o 
   0  19   7      195.71      238.64      5.88 o 
   1  19   7      526.78      561.21      8.34 o 
   2  19   7      294.21      265.25      6.56 o 
   3  19   7      463.03      410.10      7.82 o 
   4  19   7     2138.05     2168.27     24.43 o 
   5  19   7     1988.31     1906.29     23.61 o 
   6  19   7       41.91       47.12      4.30 o 
   7  19   7      399.50      410.67      9.32 o 
   8  19   7      353.96      355.38     10.09 o 
   9  19   7       10.25       16.36      8.71 o 
  10  19   7      868.53      941.84     23.35 o 
  11  19   7      217.37      265.15     49.72 o 
 -10  20   7      322.27      356.28     25.24 o 
  -9  20   7      250.61      212.76     22.33 o 
  -8  20   7      468.32      500.63     14.10 o 
  -7  20   7       76.48       69.35      6.17 o 
  -6  20   7     1429.32     1393.34     22.71 o 
  -5  20   7      309.69      345.26      7.85 o 
  -4  20   7      696.12      733.98     11.34 o 
  -3  20   7      526.24      559.90      9.84 o 
  -2  20   7      714.39      732.96     10.69 o 
  -1  20   7     1086.72     1043.38     13.06 o 
   0  20   7      331.86      294.76      6.86 o 
   1  20   7     1079.37     1045.85     12.63 o 
   2  20   7      716.25      729.71     11.17 o 
   3  20   7      522.56      554.15      9.61 o 
   4  20   7      708.61      751.78     11.11 o 
   5  20   7      306.61      346.38      8.26 o 
   6  20   7     1441.27     1425.85     23.07 o 
   7  20   7       75.78       83.62      6.76 o 
   8  20   7      464.56      498.50     14.45 o 
   9  20   7      256.79      253.32     21.10 o 
  10  20   7      328.83      390.73     25.46 o 
 -10  21   7       34.36       55.86     22.31 o 
  -9  21   7       54.07       49.88     13.22 o 
  -8  21   7       78.89       81.75     11.14 o 
  -7  21   7      221.77      254.91     12.61 o 
  -6  21   7      889.03      766.91     12.73 o 
  -5  21   7     1127.79     1184.83     19.57 o 
  -4  21   7     1193.62     1183.88     16.13 o 
  -3  21   7      533.57      525.70      9.65 o 
  -2  21   7      153.82      171.88      6.99 o 
  -1  21   7      185.41      199.95      8.92 o 
   0  21   7       27.70       14.22      4.23 o 
   1  21   7      190.53      205.22      7.28 o 
   2  21   7      153.70      176.14      8.12 o 
   3  21   7      541.26      541.14      9.64 o 
   4  21   7     1203.46     1175.63     16.55 o 
   5  21   7     1134.87     1211.62     19.24 o 
   6  21   7      884.55      794.31     14.60 o 
   7  21   7      218.58      288.29     17.56 o 
   8  21   7       79.34       88.96     11.10 o 
   9  21   7       53.88       45.18     13.02 o 
  10  21   7       34.65       63.04     20.53 o 
  -9  22   7       47.73       45.36     14.76 o 
  -8  22   7      124.07      130.47     14.70 o 
  -7  22   7      260.22      313.30     13.15 o 
  -6  22   7      901.94      877.16     21.52 o 
  -5  22   7      650.41      658.30     11.75 o 
  -4  22   7      155.05      183.29      9.49 o 
  -3  22   7       96.76       74.61      6.31 o 
  -2  22   7     1041.35      933.24     13.28 o 
  -1  22   7      801.79      797.06     11.86 o 
   0  22   7      502.71      481.04      8.83 o 
   1  22   7      803.46      808.45     12.40 o 
   2  22   7     1039.91      928.92     13.58 o 
   3  22   7       92.04       75.77      6.10 o 
   4  22   7      154.61      192.04      8.74 o 
   5  22   7      643.08      642.54     11.76 o 
   6  22   7      910.32      897.72     18.71 o 
   7  22   7      259.77      300.80     13.36 o 
   8  22   7      128.73      140.67     12.61 o 
   9  22   7       47.36       22.48     14.91 o 
  -9  23   7      280.91      154.48     29.13 o 
  -8  23   7       45.01       26.84     13.97 o 
  -7  23   7      303.82      331.06     17.80 o 
  -6  23   7       53.35       52.18      8.90 o 
  -5  23   7      248.77      255.35     12.58 o 
  -4  23   7      151.77      144.53      8.00 o 
  -3  23   7      360.53      363.67      9.44 o 
  -2  23   7       34.27       35.32      5.92 o 
  -1  23   7      186.41      187.88      9.99 o 
   0  23   7        1.44        3.66      4.29 o 
   1  23   7      193.18      201.26     10.64 o 
   2  23   7       32.73       38.13      5.83 o 
   3  23   7      364.07      371.41      9.28 o 
   4  23   7      152.78      158.66      7.24 o 
   5  23   7      251.99      253.37     10.53 o 
   6  23   7       53.67       56.29      8.92 o 
   7  23   7      301.15      329.14     17.65 o 
   8  23   7       43.13       26.58     12.00 o 
   9  23   7      285.92      177.05     26.37 o 
  -8  24   7      383.29      349.39     30.12 o 
  -7  24   7      110.41       87.90     13.85 o 
  -6  24   7      205.69      166.12     16.35 o 
  -5  24   7      261.93      229.76     13.17 o 
  -4  24   7      194.38      208.98     13.24 o 
  -3  24   7      136.01      131.53      7.41 o 
  -2  24   7      486.67      451.48     10.75 o 
  -1  24   7      597.83      613.90     11.56 o 
   0  24   7      376.32      377.31      8.76 o 
   1  24   7      606.90      595.28     14.38 o 
   2  24   7      481.35      477.27     11.22 o 
   3  24   7      134.14      137.94      7.69 o 
   4  24   7      197.26      226.73     11.14 o 
   5  24   7      257.49      248.81     13.89 o 
   6  24   7      202.39      167.05     18.57 o 
   7  24   7      106.60       90.42     13.54 o 
   8  24   7      386.78      412.15     21.92 o 
  -7  25   7      534.10      609.92     36.85 o 
  -6  25   7      610.08      641.79     22.12 o 
  -5  25   7      132.69      138.01     11.93 o 
  -4  25   7      161.79      158.33     11.54 o 
  -3  25   7      334.59      378.80     10.16 o 
  -2  25   7      389.08      441.38     12.28 o 
  -1  25   7      539.28      544.82     16.16 o 
   0  25   7      190.13      131.86      8.73 o 
   1  25   7      547.80      558.26     14.41 o 
   2  25   7      395.63      456.96     13.51 o 
   3  25   7      340.74      415.69     10.68 o 
   4  25   7      159.58      163.38     10.56 o 
   5  25   7      128.19       99.86     10.34 o 
   6  25   7      607.50      648.49     22.37 o 
   7  25   7      538.42      609.19     29.28 o 
  -7  26   7        2.06       -3.65     18.80 o 
  -6  26   7      191.69      189.42     24.18 o 
  -5  26   7       18.48       14.20     11.77 o 
  -4  26   7       10.76        6.77     10.07 o 
  -3  26   7      955.22      963.70     24.58 o 
  -2  26   7       29.51       40.39      8.46 o 
  -1  26   7       11.66       -4.45      8.29 o 
   0  26   7      422.27      466.91     13.79 o 
   1  26   7       11.09        0.22      8.20 o 
   2  26   7       32.00       60.81      8.75 o 
   3  26   7      950.96      893.88     23.22 o 
   4  26   7       11.35        7.75      9.27 o 
   5  26   7       16.94        7.45     11.39 o 
   6  26   7      195.98      194.03     18.90 o 
   7  26   7        1.81       10.57     18.98 o 
  -6  27   7       38.71       37.83     21.73 o 
  -5  27   7      208.33       91.62     28.85 o 
  -4  27   7      104.81       91.86     14.40 o 
  -3  27   7      398.64      384.88     16.97 o 
  -2  27   7      176.16      166.57     18.54 o 
  -1  27   7      408.95      424.74     14.73 o 
   0  27   7      585.06      603.86     20.09 o 
   1  27   7      404.44      438.56     17.36 o 
   2  27   7      171.92      169.90     12.74 o 
   3  27   7      394.18      385.36     18.45 o 
   4  27   7      108.22       88.80     16.59 o 
   5  27   7      213.10      149.18     22.34 o 
   6  27   7       40.06       40.81     19.96 o 
  -5  28   7      112.97      138.13     36.25 o 
  -4  28   7       65.32       61.42     18.43 o 
  -3  28   7      342.00      383.50     21.72 o 
  -2  28   7       22.64       15.33     10.98 o 
  -1  28   7      122.41      104.27     13.29 o 
   0  28   7      210.36      152.98     15.04 o 
   1  28   7      127.74       99.77     13.94 o 
   2  28   7       23.80       17.07     10.72 o 
   3  28   7      342.82      450.58     23.96 o 
   4  28   7       62.66       52.96     17.40 o 
   5  28   7      110.58      125.47     23.55 o 
  -3  29   7       94.45       89.27     23.36 o 
  -2  29   7      639.62      662.45     31.55 o 
  -1  29   7      464.03      535.80     30.09 o 
   0  29   7       41.01       30.02     13.29 o 
   1  29   7      463.17      460.33     33.05 o 
   2  29   7      635.89      687.24     36.51 o 
   3  29   7       99.32       81.21     22.12 o 
   0   0   8     9880.59     8403.18     98.51 o 
   1   0   8    23419.90    25210.89    206.83 o 
   2   0   8      545.82      761.42      8.46 o 
   3   0   8     2533.04     2545.46     21.87 o 
   4   0   8     1118.78     1231.54     12.26 o 
   5   0   8     2833.11     2956.88     26.20 o 
   6   0   8       31.16       69.40      3.16 o 
   7   0   8     1007.31     1128.46     13.15 o 
   8   0   8       56.87       87.38      4.56 o 
   9   0   8      527.76      476.18      7.96 o 
  10   0   8     1793.22     1785.93     18.94 o 
  11   0   8      741.61      679.09      9.90 o 
  12   0   8      117.70      117.67      6.17 o 
  13   0   8      175.08      113.35      9.61 o 
  14   0   8       17.48      100.04     51.39 o 
 -14   1   8       18.98        9.93     27.52 o 
 -13   1   8      458.14      432.14     17.13 o 
 -12   1   8       45.47       62.27      5.84 o 
 -11   1   8       21.25       29.04      4.81 o 
 -10   1   8      139.67      155.03      5.75 o 
  -9   1   8     4219.63     4241.47     41.95 o 
  -8   1   8      120.40      125.17      4.92 o 
  -7   1   8      701.35      675.21      8.14 o 
  -6   1   8      296.09      235.36      4.45 o 
  -5   1   8     4357.59     4368.78     36.66 o 
  -4   1   8     9035.21     9054.35     73.53 o 
  -3   1   8     2814.96     2883.53     24.78 o 
  -2   1   8     4584.88     4582.09     38.60 o 
  -1   1   8     2518.55     2379.87     20.93 o 
   0   1   8     1222.84     1168.51     11.01 o 
   1   1   8     2561.25     2450.23     20.91 o 
   2   1   8     4626.02     4607.67     38.34 o 
   3   1   8     2809.58     2842.98     24.56 o 
   4   1   8     9020.03     9023.88     74.02 o 
   5   1   8     4388.38     4411.15     37.27 o 
   6   1   8      300.87      245.14      4.45 o 
   7   1   8      684.62      656.76      8.06 o 
   8   1   8      125.27      131.62      4.99 o 
   9   1   8     4244.00     4277.13     41.86 o 
  10   1   8      137.25      146.47      5.83 o 
  11   1   8       21.95       26.37      4.86 o 
  12   1   8       44.34       53.04      5.66 o 
  13   1   8      462.51      446.66     18.23 o 
  14   1   8       20.56       12.47     23.93 o 
 -14   2   8      108.31      116.32     25.15 o 
 -13   2   8      529.36      462.44     14.92 o 
 -12   2   8      963.85      806.27     13.41 o 
 -11   2   8      410.76      380.73      9.09 o 
 -10   2   8      227.88      223.75      6.34 o 
  -9   2   8      295.32      332.58      6.70 o 
  -8   2   8       29.78       38.57      3.59 o 
  -7   2   8     1669.01     1731.67     17.22 o 
  -6   2   8      204.98      272.20      4.89 o 
  -5   2   8     1625.62     1704.39     15.65 o 
  -4   2   8       45.78       58.35      3.08 o 
  -3   2   8       65.89       71.67      3.06 o 
  -2   2   8     1228.51     1216.53     11.51 o 
  -1   2   8     6289.73     6354.31     52.62 o 
   0   2   8     1017.66     1199.34     12.01 o 
   1   2   8     6299.51     6410.41     52.13 o 
   2   2   8     1227.75     1214.15     11.54 o 
   3   2   8       66.04       68.53      3.07 o 
   4   2   8       48.97       64.04      3.15 o 
   5   2   8     1627.82     1710.38     15.95 o 
   6   2   8      200.10      265.48      4.85 o 
   7   2   8     1668.54     1741.13     17.41 o 
   8   2   8       30.97       50.06      3.69 o 
   9   2   8      295.90      322.46      6.73 o 
  10   2   8      220.06      216.30      6.43 o 
  11   2   8      410.96      381.36      7.74 o 
  12   2   8      973.07      830.63     16.18 o 
  13   2   8      530.31      508.44     14.63 o 
  14   2   8      109.81       98.53     23.83 o 
 -14   3   8      197.57      293.37     41.31 o 
 -13   3   8       32.85       38.06      9.57 o 
 -12   3   8     1048.37      938.05     15.76 o 
 -11   3   8       15.19       18.25      4.57 o 
 -10   3   8     1399.49     1397.23     17.02 o 
  -9   3   8      296.13      307.95      6.20 o 
  -8   3   8     7385.94     7401.17     64.42 o 
  -7   3   8      124.47      136.08      4.44 o 
  -6   3   8     2790.04     2800.53     24.80 o 
  -5   3   8     1764.41     2004.19     17.96 o 
  -4   3   8     4923.44     5093.68     42.22 o 
  -3   3   8    12648.68    12668.59    102.95 o 
  -2   3   8     3046.47     2923.23     25.84 o 
  -1   3   8     1259.75     1190.84     11.16 o 
   0   3   8    19316.23    19786.79    160.93 o 
   1   3   8     1235.96     1166.23     11.14 o 
   2   3   8     3040.40     2891.58     24.71 o 
   3   3   8    12612.12    12627.84    103.80 o 
   4   3   8     4935.39     5128.46     43.22 o 
   5   3   8     1764.23     2004.13     18.38 o 
   6   3   8     2824.30     2837.07     24.55 o 
   7   3   8      120.20      139.56      4.38 o 
   8   3   8     7365.48     7469.53     65.76 o 
   9   3   8      293.46      303.50      5.96 o 
  10   3   8     1396.47     1386.99     22.13 o 
  11   3   8       15.00       14.80      4.81 o 
  12   3   8     1041.07      891.47     16.96 o 
  13   3   8       31.02       45.09      8.99 o 
  14   3   8      199.76      253.18     32.27 o 
 -14   4   8      133.61      124.53     22.13 o 
 -13   4   8      790.19      629.03     20.99 o 
 -12   4   8       34.73       31.05      6.01 o 
 -11   4   8      834.83      800.33     12.92 o 
 -10   4   8      320.23      308.20      6.57 o 
  -9   4   8      328.93      317.75      5.98 o 
  -8   4   8     1036.40     1038.41     11.76 o 
  -7   4   8      475.44      512.02      7.28 o 
  -6   4   8      384.86      416.62      5.96 o 
  -5   4   8     3991.44     3988.05     34.39 o 
  -4   4   8     5966.67     6163.51     51.10 o 
  -3   4   8     4194.69     4091.00     34.04 o 
  -2   4   8     3916.28     4070.90     33.99 o 
  -1   4   8     1050.87     1007.59     10.02 o 
   0   4   8    56218.54    63688.23    624.09 o 
   1   4   8     1042.47     1002.51      9.83 o 
   2   4   8     3913.28     4081.06     34.61 o 
   3   4   8     4146.16     4031.39     34.57 o 
   4   4   8     5968.13     6134.42     52.67 o 
   5   4   8     4009.34     4019.92     33.71 o 
   6   4   8      384.09      403.49      5.81 o 
   7   4   8      477.19      505.05      7.02 o 
   8   4   8     1032.14     1027.56     11.76 o 
   9   4   8      331.17      325.45      6.06 o 
  10   4   8      321.93      300.37      6.43 o 
  11   4   8      837.07      790.76     12.02 o 
  12   4   8       34.90       32.64      5.93 o 
  13   4   8      800.91      640.90     19.98 o 
  14   4   8      133.42      128.37     20.80 o 
 -14   5   8       88.93       71.75     20.18 o 
 -13   5   8       11.43       14.04      9.88 o 
 -12   5   8       27.03       35.64      6.12 o 
 -11   5   8       88.69       70.37      5.72 o 
 -10   5   8      937.18      827.34     11.15 o 
  -9   5   8     2785.44     2828.63     29.54 o 
  -8   5   8      710.93      631.05      9.06 o 
  -7   5   8      689.99      631.32      8.05 o 
  -6   5   8      223.81      228.09      4.79 o 
  -5   5   8     3335.58     3395.71     30.07 o 
  -4   5   8      443.74      431.85      6.26 o 
  -3   5   8      482.88      478.30      6.16 o 
  -2   5   8     3468.03     3488.33     29.55 o 
  -1   5   8     1556.19     1572.50     14.39 o 
   0   5   8      766.63      850.09      9.44 o 
   1   5   8     1572.10     1602.21     14.72 o 
   2   5   8     3505.05     3510.84     30.21 o 
   3   5   8      488.80      487.42      6.28 o 
   4   5   8      438.72      429.45      6.23 o 
   5   5   8     3329.53     3412.11     30.71 o 
   6   5   8      232.62      235.68      4.82 o 
   7   5   8      682.54      615.50      7.57 o 
   8   5   8      726.62      662.61      8.76 o 
   9   5   8     2773.92     2846.76     32.22 o 
  10   5   8      943.69      851.67     11.28 o 
  11   5   8       88.99       78.12      5.86 o 
  12   5   8       26.01       35.57      6.59 o 
  13   5   8       10.26       23.28     10.61 o 
  14   5   8       92.64       65.94     20.10 o 
 -14   6   8      177.43      203.45     26.76 o 
 -13   6   8      715.35      855.75     25.89 o 
 -12   6   8      778.81      661.18     17.39 o 
 -11   6   8      271.58      258.33      7.85 o 
 -10   6   8      253.76      270.13      6.51 o 
  -9   6   8     1033.07     1106.57     14.73 o 
  -8   6   8       43.74       60.37      4.52 o 
  -7   6   8      103.10      122.23      4.09 o 
  -6   6   8     1595.93     1565.98     15.53 o 
  -5   6   8      581.30      502.87      6.70 o 
  -4   6   8     4231.66     4134.97     35.75 o 
  -3   6   8     3608.11     3483.19     30.64 o 
  -2   6   8      152.21      251.75      4.96 o 
  -1   6   8     6387.01     7004.40     58.20 o 
   0   6   8      668.91      876.99      9.17 o 
   1   6   8     6369.25     6968.20     58.18 o 
   2   6   8      162.78      264.28      5.04 o 
   3   6   8     3606.66     3473.09     31.50 o 
   4   6   8     4191.67     4055.02     37.11 o 
   5   6   8      581.13      498.33      6.80 o 
   6   6   8     1596.09     1584.40     16.04 o 
   7   6   8      103.24      115.63      4.21 o 
   8   6   8       42.58       59.76      4.31 o 
   9   6   8     1031.63     1113.49     14.73 o 
  10   6   8      242.01      264.15      6.78 o 
  11   6   8      272.83      251.75      6.47 o 
  12   6   8      770.14      684.03     19.55 o 
  13   6   8      714.26      804.52     21.77 o 
  14   6   8      176.01      165.53     22.85 o 
 -13   7   8      118.60       85.46     12.63 o 
 -12   7   8      481.38      410.91     12.95 o 
 -11   7   8      965.87      970.70     18.60 o 
 -10   7   8     1094.43     1105.02     15.99 o 
  -9   7   8      966.05     1034.01     13.25 o 
  -8   7   8      816.00      826.59     11.17 o 
  -7   7   8     1966.60     2004.42     20.63 o 
  -6   7   8      863.16      882.53      9.92 o 
  -5   7   8     1637.27     1573.02     15.36 o 
  -4   7   8     2089.71     2219.64     20.35 o 
  -3   7   8     2704.94     2732.24     24.47 o 
  -2   7   8     8111.63     7950.90     65.52 o 
  -1   7   8      660.14      679.39      7.86 o 
   0   7   8       51.64        6.71      2.66 o 
   1   7   8      678.06      696.42      7.66 o 
   2   7   8     8123.21     8004.49     67.38 o 
   3   7   8     2694.65     2711.46     24.63 o 
   4   7   8     2088.29     2222.05     20.69 o 
   5   7   8     1626.66     1569.45     15.75 o 
   6   7   8      846.03      864.63     10.05 o 
   7   7   8     1938.47     1991.78     20.93 o 
   8   7   8      794.74      807.17     11.51 o 
   9   7   8      973.47     1027.75     14.85 o 
  10   7   8     1095.97     1118.41     16.05 o 
  11   7   8      969.69      970.98     18.89 o 
  12   7   8      482.03      436.59     13.41 o 
  13   7   8      118.13      108.11     12.40 o 
 -13   8   8      430.77      443.56     20.17 o 
 -12   8   8       63.75       73.14      9.07 o 
 -11   8   8      436.37      344.14      9.87 o 
 -10   8   8      102.69      121.08      6.36 o 
  -9   8   8      805.98      827.69     11.58 o 
  -8   8   8      315.74      285.02      6.76 o 
  -7   8   8     1117.72     1222.32     14.69 o 
  -6   8   8     1004.74     1087.27     12.39 o 
  -5   8   8     1219.14     1373.29     13.88 o 
  -4   8   8     4390.23     4900.38     42.29 o 
  -3   8   8     1986.52     1888.08     16.76 o 
  -2   8   8     2890.90     2914.93     25.12 o 
  -1   8   8    12866.31    13247.86    107.22 o 
   0   8   8     2496.85     2411.25     21.10 o 
   1   8   8    12888.96    13161.44    109.36 o 
   2   8   8     2898.89     2906.15     25.31 o 
   3   8   8     1954.85     1811.00     17.13 o 
   4   8   8     4382.61     4855.25     43.31 o 
   5   8   8     1250.29     1387.36     14.07 o 
   6   8   8     1009.41     1087.40     12.83 o 
   7   8   8     1121.81     1232.93     14.52 o 
   8   8   8      312.16      282.24      6.40 o 
   9   8   8      793.42      783.86     11.90 o 
  10   8   8      102.28      124.78      6.62 o 
  11   8   8      441.63      353.10      8.21 o 
  12   8   8       63.95       74.17      9.33 o 
  13   8   8      422.42      457.10     21.84 o 
 -13   9   8      135.75      212.20     17.67 o 
 -12   9   8      312.95      310.82     13.87 o 
 -11   9   8      188.37      204.97      8.55 o 
 -10   9   8       74.77      103.17      6.47 o 
  -9   9   8      184.30      196.20      6.89 o 
  -8   9   8     1434.80     1428.34     15.84 o 
  -7   9   8      383.16      363.76      6.88 o 
  -6   9   8     2873.80     2809.20     26.58 o 
  -5   9   8     1686.88     1839.88     17.78 o 
  -4   9   8     2008.25     1867.82     17.64 o 
  -3   9   8       67.83       95.55      3.50 o 
  -2   9   8     2550.92     2517.91     22.15 o 
  -1   9   8      931.81     1010.54     10.20 o 
   0   9   8     2004.45     2042.03     18.63 o 
   1   9   8      906.48      971.38     10.12 o 
   2   9   8     2555.47     2532.98     22.33 o 
   3   9   8       67.51       95.00      3.48 o 
   4   9   8     2002.57     1835.13     17.91 o 
   5   9   8     1699.06     1839.32     17.62 o 
   6   9   8     2858.80     2802.83     27.19 o 
   7   9   8      368.73      342.51      6.73 o 
   8   9   8     1436.69     1442.25     16.35 o 
   9   9   8      177.69      187.94      6.82 o 
  10   9   8       76.80       97.71      6.29 o 
  11   9   8      188.01      202.83      8.34 o 
  12   9   8      315.95      324.49     14.11 o 
  13   9   8      135.16      212.82     19.20 o 
 -13  10   8      618.29      514.64     29.67 o 
 -12  10   8     1396.48     1485.74     41.20 o 
 -11  10   8      253.09      239.26      8.54 o 
 -10  10   8      722.49      708.95     12.43 o 
  -9  10   8      146.17      149.89      6.71 o 
  -8  10   8      468.22      464.79      8.40 o 
  -7  10   8       66.98       68.48      4.77 o 
  -6  10   8      111.25      138.56      5.37 o 
  -5  10   8      331.63      275.75      5.39 o 
  -4  10   8     1637.66     1766.30     17.40 o 
  -3  10   8     2089.24     2091.81     18.83 o 
  -2  10   8      725.93      734.45      8.53 o 
  -1  10   8      675.54      608.01      7.45 o 
   0  10   8     9094.81     8610.03     73.89 o 
   1  10   8      670.74      600.24      7.25 o 
   2  10   8      749.29      761.78      8.37 o 
   3  10   8     2088.60     2076.09     19.10 o 
   4  10   8     1667.17     1774.97     17.30 o 
   5  10   8      332.98      272.76      5.36 o 
   6  10   8      106.24      134.51      5.11 o 
   7  10   8       65.74       62.18      4.66 o 
   8  10   8      463.60      452.93      8.58 o 
   9  10   8      144.01      162.19      6.73 o 
  10  10   8      723.35      737.39     13.01 o 
  11  10   8      255.09      259.72      8.55 o 
  12  10   8     1400.99     1511.02     50.43 o 
  13  10   8      621.74      512.39     24.66 o 
 -13  11   8      284.45      360.25     28.23 o 
 -12  11   8      146.94      144.47     12.51 o 
 -11  11   8       14.03       17.09      6.46 o 
 -10  11   8     1750.08     1837.39     26.46 o 
  -9  11   8      754.35      767.76     11.36 o 
  -8  11   8      236.51      277.52      6.92 o 
  -7  11   8       61.58       64.06      4.90 o 
  -6  11   8      474.97      486.63      8.07 o 
  -5  11   8      588.09      604.72      7.90 o 
  -4  11   8     2190.92     2251.26     21.00 o 
  -3  11   8     1879.72     1922.83     17.93 o 
  -2  11   8     4278.02     4146.72     36.12 o 
  -1  11   8     1760.23     1743.69     16.94 o 
   0  11   8        6.44        6.66      2.85 o 
   1  11   8     1779.66     1752.83     16.44 o 
   2  11   8     4312.16     4197.44     36.43 o 
   3  11   8     1887.71     1906.96     17.71 o 
   4  11   8     2191.25     2242.85     21.60 o 
   5  11   8      585.20      585.74      7.83 o 
   6  11   8      474.01      484.78      8.21 o 
   7  11   8       62.04       60.45      4.76 o 
   8  11   8      244.32      274.47      6.64 o 
   9  11   8      759.18      749.97     11.48 o 
  10  11   8     1748.50     1781.69     30.94 o 
  11  11   8       13.74        7.82      6.50 o 
  12  11   8      146.55      149.99     13.25 o 
  13  11   8      287.39      334.91     35.87 o 
 -13  12   8       68.02       59.71     26.49 o 
 -12  12   8       57.09       93.90     12.66 o 
 -11  12   8      567.73      601.58     17.42 o 
 -10  12   8      368.76      350.42      9.37 o 
  -9  12   8     1438.91     1522.08     20.90 o 
  -8  12   8     1267.60     1242.06     15.72 o 
  -7  12   8      193.25      215.58      6.39 o 
  -6  12   8      565.99      594.18      9.00 o 
  -5  12   8     2023.55     2079.67     20.01 o 
  -4  12   8     1037.91     1097.50     11.84 o 
  -3  12   8     2192.80     2339.56     21.68 o 
  -2  12   8     3734.45     3500.55     30.10 o 
  -1  12   8     2656.10     2546.83     22.39 o 
   0  12   8       36.05       13.42      2.98 o 
   1  12   8     2634.92     2483.43     23.14 o 
   2  12   8     3743.19     3475.14     30.96 o 
   3  12   8     2242.46     2393.95     22.31 o 
   4  12   8     1032.48     1097.87     11.90 o 
   5  12   8     2042.65     2107.89     20.31 o 
   6  12   8      568.49      597.97      8.90 o 
   7  12   8      191.00      222.62      6.42 o 
   8  12   8     1265.91     1249.02     17.88 o 
   9  12   8     1440.21     1468.99     23.44 o 
  10  12   8      370.57      336.71      8.83 o 
  11  12   8      567.70      586.99     16.60 o 
  12  12   8       57.93       72.43     12.01 o 
  13  12   8       68.29       43.13     25.17 o 
 -12  13   8      153.54      167.91     15.27 o 
 -11  13   8      368.67      390.90     13.00 o 
 -10  13   8      541.48      517.62     12.34 o 
  -9  13   8      278.78      262.70      7.40 o 
  -8  13   8       96.24      119.11      5.97 o 
  -7  13   8     2748.23     2762.10     30.87 o 
  -6  13   8      779.35      798.58     10.46 o 
  -5  13   8      993.82     1003.23     11.83 o 
  -4  13   8      476.50      488.12      6.95 o 
  -3  13   8      812.18      734.39      8.82 o 
  -2  13   8     6501.98     6330.98     54.97 o 
  -1  13   8     2791.02     2715.80     24.11 o 
   0  13   8        3.77        3.76      3.00 o 
   1  13   8     2824.52     2738.46     24.52 o 
   2  13   8     6511.31     6277.37     52.81 o 
   3  13   8      806.25      735.97      9.16 o 
   4  13   8      479.73      487.50      6.84 o 
   5  13   8     1008.99     1033.11     11.77 o 
   6  13   8      784.24      795.65     10.38 o 
   7  13   8     2711.86     2705.76     28.81 o 
   8  13   8       97.23      132.61      6.00 o 
   9  13   8      273.85      257.03      8.95 o 
  10  13   8      540.84      535.65     12.83 o 
  11  13   8      370.20      403.67     15.70 o 
  12  13   8      151.47      165.06     18.01 o 
 -12  14   8      282.23      288.90     31.03 o 
 -11  14   8       32.17       32.12      9.46 o 
 -10  14   8       99.09      110.56      6.48 o 
  -9  14   8      385.19      361.85      8.54 o 
  -8  14   8      137.39      122.26      6.18 o 
  -7  14   8      851.10      859.08     12.01 o 
  -6  14   8      144.03      185.67      6.06 o 
  -5  14   8     1439.79     1503.12     16.79 o 
  -4  14   8      447.39      419.61      6.46 o 
  -3  14   8      346.29      378.27      6.21 o 
  -2  14   8     2327.26     2298.99     21.22 o 
  -1  14   8      361.79      387.94      6.16 o 
   0  14   8      234.24      219.31      5.01 o 
   1  14   8      361.48      385.71      6.18 o 
   2  14   8     2315.88     2276.17     21.44 o 
   3  14   8      344.90      366.56      6.46 o 
   4  14   8      435.68      402.98      6.55 o 
   5  14   8     1444.74     1507.23     15.71 o 
   6  14   8      141.46      192.74      6.05 o 
   7  14   8      856.22      850.74     11.75 o 
   8  14   8      139.50      121.70      6.16 o 
   9  14   8      383.91      353.46      9.14 o 
  10  14   8       99.00      123.17      6.67 o 
  11  14   8       31.97       27.73      9.01 o 
  12  14   8      280.85      310.87     30.72 o 
 -12  15   8      133.04      120.54     23.16 o 
 -11  15   8       95.12      118.37     12.97 o 
 -10  15   8      265.79      295.94     10.23 o 
  -9  15   8      521.66      526.84     10.41 o 
  -8  15   8      658.86      646.04     10.74 o 
  -7  15   8      502.57      473.49      8.88 o 
  -6  15   8     1206.60     1227.94     14.48 o 
  -5  15   8      241.35      259.94      6.25 o 
  -4  15   8     1234.47     1312.44     13.66 o 
  -3  15   8      327.39      274.21      5.67 o 
  -2  15   8     1545.60     1562.54     15.33 o 
  -1  15   8     2733.69     2900.79     25.99 o 
   0  15   8     2850.65     2702.51     24.93 o 
   1  15   8     2737.21     2910.72     25.75 o 
   2  15   8     1538.59     1544.63     15.28 o 
   3  15   8      327.39      271.83      5.76 o 
   4  15   8     1230.81     1279.81     13.80 o 
   5  15   8      237.21      262.74      6.08 o 
   6  15   8     1195.16     1214.74     14.67 o 
   7  15   8      499.24      471.70      8.99 o 
   8  15   8      645.18      639.46     10.50 o 
   9  15   8      530.72      532.43     11.63 o 
  10  15   8      268.64      314.14     10.56 o 
  11  15   8       94.09      122.44     12.75 o 
  12  15   8      134.63      137.29     31.29 o 
 -12  16   8      218.76      290.50     34.95 o 
 -11  16   8      152.48      182.92     14.99 o 
 -10  16   8      114.73      121.10      9.90 o 
  -9  16   8      125.61      103.68      7.27 o 
  -8  16   8       87.46       88.17      6.43 o 
  -7  16   8      151.46      164.33      6.75 o 
  -6  16   8      792.32      791.52     11.88 o 
  -5  16   8      539.14      502.13      7.56 o 
  -4  16   8      425.36      443.34      7.14 o 
  -3  16   8      774.45      762.78      9.56 o 
  -2  16   8     4500.74     4650.04     42.26 o 
  -1  16   8      562.45      596.06      8.11 o 
   0  16   8      852.33      855.93     10.06 o 
   1  16   8      573.23      615.49      8.12 o 
   2  16   8     4513.79     4638.04     42.47 o 
   3  16   8      759.22      722.20      9.91 o 
   4  16   8      424.37      432.52      7.14 o 
   5  16   8      531.32      497.06      7.89 o 
   6  16   8      787.87      787.87     11.09 o 
   7  16   8      153.02      170.28      6.92 o 
   8  16   8       89.05       80.65      6.23 o 
   9  16   8      131.16      132.27      7.53 o 
  10  16   8      114.75      127.39     10.28 o 
  11  16   8      148.09      195.20     14.81 o 
  12  16   8      217.62      290.89     36.50 o 
 -11  17   8       47.07       19.43     14.02 o 
 -10  17   8       11.14       16.87     10.77 o 
  -9  17   8      259.62      238.47     11.97 o 
  -8  17   8     1648.73     1692.24     24.67 o 
  -7  17   8      225.76      288.48      8.20 o 
  -6  17   8      977.98      902.96     12.55 o 
  -5  17   8        8.42       13.75      3.78 o 
  -4  17   8      725.86      736.24      9.50 o 
  -3  17   8      264.00      297.39      6.30 o 
  -2  17   8     3103.42     3083.07     28.23 o 
  -1  17   8     3125.11     3090.30     28.47 o 
   0  17   8      456.34      481.11      7.55 o 
   1  17   8     3154.24     3103.96     29.65 o 
   2  17   8     3095.71     3039.21     28.81 o 
   3  17   8      266.27      293.81      6.07 o 
   4  17   8      722.27      711.76      9.48 o 
   5  17   8        7.47       11.31      3.91 o 
   6  17   8      976.79      901.70     14.00 o 
   7  17   8      228.98      288.12      7.88 o 
   8  17   8     1629.84     1694.83     28.96 o 
   9  17   8      266.84      254.91     13.49 o 
  10  17   8       10.41        8.10     10.54 o 
  11  17   8       47.34       36.94     13.50 o 
 -11  18   8      342.63      379.41     31.59 o 
 -10  18   8      229.47      234.98     23.82 o 
  -9  18   8      332.46      356.53     11.70 o 
  -8  18   8       14.20       18.98      5.67 o 
  -7  18   8       92.57       86.54      6.48 o 
  -6  18   8     2456.26     2390.57     35.64 o 
  -5  18   8      627.11      595.50      8.90 o 
  -4  18   8        7.96       11.93      3.96 o 
  -3  18   8     1458.96     1413.39     15.75 o 
  -2  18   8      170.13      231.50      6.31 o 
  -1  18   8      178.37      193.85      6.28 o 
   0  18   8        0.41        4.70      3.81 o 
   1  18   8      178.11      196.64      5.58 o 
   2  18   8      162.69      221.15      6.97 o 
   3  18   8     1461.02     1398.41     15.32 o 
   4  18   8        6.63       13.06      4.04 o 
   5  18   8      625.56      594.46      9.24 o 
   6  18   8     2478.98     2352.96     33.76 o 
   7  18   8       92.96       83.42      6.13 o 
   8  18   8       14.64       17.43      5.64 o 
   9  18   8      329.87      332.81     11.68 o 
  10  18   8      238.20      229.76     18.91 o 
  11  18   8      343.81      407.26     36.70 o 
 -11  19   8       21.33        3.69     33.26 o 
 -10  19   8      203.44      182.31     15.81 o 
  -9  19   8        6.67        0.17     10.50 o 
  -8  19   8     1063.46     1097.95     22.14 o 
  -7  19   8        2.06        6.42      5.75 o 
  -6  19   8     1031.96      926.70     13.21 o 
  -5  19   8     1588.58     1472.40     17.35 o 
  -4  19   8      893.02      823.40     11.07 o 
  -3  19   8      911.86      884.60     11.79 o 
  -2  19   8     4149.43     3947.25     40.16 o 
  -1  19   8     3463.36     3406.38     45.66 o 
   0  19   8     3192.88     3021.06     31.06 o 
   1  19   8     3490.81     3389.46     43.70 o 
   2  19   8     4148.08     3958.70     49.71 o 
   3  19   8      916.96      886.50     11.42 o 
   4  19   8      895.03      799.12     11.56 o 
   5  19   8     1593.87     1504.28     18.87 o 
   6  19   8     1052.80      939.47     18.88 o 
   7  19   8        1.81       11.30      5.57 o 
   8  19   8     1048.95     1081.73     22.18 o 
   9  19   8        7.51       13.36      9.46 o 
  10  19   8      200.71      186.22     20.03 o 
  11  19   8       21.18       36.52     30.79 o 
 -10  20   8       66.98       70.38     17.36 o 
  -9  20   8      271.61      364.19     20.25 o 
  -8  20   8       70.95      104.22     12.14 o 
  -7  20   8      473.61      462.18     11.49 o 
  -6  20   8      114.89      118.07      5.67 o 
  -5  20   8      294.70      311.32      7.52 o 
  -4  20   8      755.54      771.95     11.30 o 
  -3  20   8     1252.85     1213.06     14.79 o 
  -2  20   8      476.61      453.13      8.21 o 
  -1  20   8     2103.96     2024.52     21.98 o 
   0  20   8        2.06       15.38      4.41 o 
   1  20   8     2114.90     1987.50     24.26 o 
   2  20   8      471.57      447.95      8.13 o 
   3  20   8     1257.89     1210.48     14.73 o 
   4  20   8      755.31      768.76     11.34 o 
   5  20   8      294.41      298.20      7.62 o 
   6  20   8      116.17      110.80      6.09 o 
   7  20   8      473.62      482.60     11.22 o 
   8  20   8       72.58      100.23      9.95 o 
   9  20   8      264.48      284.21     16.19 o 
  10  20   8       65.25       72.92     16.44 o 
 -10  21   8       21.66       29.80     22.72 o 
  -9  21   8      115.28      105.96     15.18 o 
  -8  21   8      186.56      180.02     15.76 o 
  -7  21   8       34.73       26.00      8.64 o 
  -6  21   8      188.89      221.81      9.90 o 
  -5  21   8      257.87      270.37      9.75 o 
  -4  21   8     1374.95     1439.89     18.37 o 
  -3  21   8      453.96      465.92      9.24 o 
  -2  21   8       77.41       73.54      5.67 o 
  -1  21   8     2543.32     2563.48     29.11 o 
   0  21   8     1362.54     1279.87     16.91 o 
   1  21   8     2564.88     2585.73     32.01 o 
   2  21   8       80.44       66.95      5.79 o 
   3  21   8      459.48      496.41      9.36 o 
   4  21   8     1380.48     1425.25     18.70 o 
   5  21   8      254.82      257.54     10.20 o 
   6  21   8      190.07      231.80      9.46 o 
   7  21   8       37.35       40.21      8.37 o 
   8  21   8      185.81      178.04     13.38 o 
   9  21   8      118.37       94.15     14.28 o 
  10  21   8       22.45       30.48     21.12 o 
  -9  22   8       98.25       95.52     19.57 o 
  -8  22   8      151.78      186.68     15.84 o 
  -7  22   8      170.28      186.45     14.69 o 
  -6  22   8      109.02      126.92      8.96 o 
  -5  22   8     1167.81     1079.58     17.15 o 
  -4  22   8      170.44      163.47      9.12 o 
  -3  22   8      228.13      272.28     10.80 o 
  -2  22   8      253.72      230.43      8.52 o 
  -1  22   8       84.56       82.87      5.34 o 
   0  22   8      753.78      717.67     13.39 o 
   1  22   8       83.18       77.37      5.29 o 
   2  22   8      251.60      222.24      9.19 o 
   3  22   8      229.12      267.30      9.36 o 
   4  22   8      169.29      157.38      8.61 o 
   5  22   8     1166.62     1070.71     19.02 o 
   6  22   8      104.56      117.23      7.84 o 
   7  22   8      170.86      171.37     11.46 o 
   8  22   8      149.66      175.54     18.23 o 
   9  22   8       97.52      114.39     16.36 o 
  -9  23   8       69.20       85.04     23.89 o 
  -8  23   8       27.19       21.79     14.04 o 
  -7  23   8      309.37      329.04     22.90 o 
  -6  23   8      442.74      419.15     14.85 o 
  -5  23   8      215.55      198.58     10.36 o 
  -4  23   8      221.80      209.18     10.95 o 
  -3  23   8      108.90      108.35      7.20 o 
  -2  23   8      263.85      299.20      9.86 o 
  -1  23   8      359.31      328.07      8.38 o 
   0  23   8        0.11        2.27      4.60 o 
   1  23   8      360.13      332.04      8.66 o 
   2  23   8      261.81      293.96      8.95 o 
   3  23   8      106.61      111.60      6.96 o 
   4  23   8      223.09      200.97     11.16 o 
   5  23   8      218.06      202.01     11.59 o 
   6  23   8      447.64      470.89     15.83 o 
   7  23   8      304.62      328.56     16.76 o 
   8  23   8       24.31       20.97     12.47 o 
   9  23   8       70.75       60.23     23.04 o 
  -8  24   8      158.07      236.00     23.75 o 
  -7  24   8      438.91      491.05     21.28 o 
  -6  24   8      746.56      786.88     25.86 o 
  -5  24   8     1224.96     1166.84     25.67 o 
  -4  24   8      154.17      127.52      8.29 o 
  -3  24   8      798.12      779.59     16.73 o 
  -2  24   8      495.73      480.56     10.42 o 
  -1  24   8      470.33      449.30     11.66 o 
   0  24   8      185.83      148.17      7.52 o 
   1  24   8      469.41      448.06     10.84 o 
   2  24   8      492.01      473.75     11.01 o 
   3  24   8      782.15      765.38     15.41 o 
   4  24   8      155.87      116.60      7.76 o 
   5  24   8     1206.45     1164.26     22.42 o 
   6  24   8      750.28      834.57     29.34 o 
   7  24   8      440.76      483.33     19.60 o 
   8  24   8      159.98      243.96     24.75 o 
  -7  25   8       82.79       60.31     18.01 o 
  -6  25   8      165.25      140.42     15.68 o 
  -5  25   8      453.58      403.76     19.10 o 
  -4  25   8       12.95        2.83      7.90 o 
  -3  25   8      111.35      110.01      8.42 o 
  -2  25   8       22.37       16.05      6.73 o 
  -1  25   8     1475.55     1636.19     33.54 o 
   0  25   8      567.17      516.85     15.56 o 
   1  25   8     1487.38     1675.54     29.95 o 
   2  25   8       21.58       23.44      6.67 o 
   3  25   8      113.49      102.66      9.80 o 
   4  25   8       13.01       13.99      7.44 o 
   5  25   8      451.08      437.14     15.38 o 
   6  25   8      163.38      153.83     16.08 o 
   7  25   8       79.59       52.41     15.72 o 
  -6  26   8       61.98       59.82     17.20 o 
  -5  26   8      104.65       79.91     14.13 o 
  -4  26   8      301.42      295.25     20.31 o 
  -3  26   8       44.16       51.25      9.61 o 
  -2  26   8       59.96       60.17      9.61 o 
  -1  26   8     1155.89     1149.06     27.26 o 
   0  26   8        2.54        2.93      8.43 o 
   1  26   8     1156.70     1130.49     26.94 o 
   2  26   8       56.16       50.72      9.29 o 
   3  26   8       45.01       44.78      8.42 o 
   4  26   8      300.08      310.88     13.93 o 
   5  26   8      102.66       92.47     13.69 o 
   6  26   8       58.91       46.37     15.22 o 
  -5  27   8      102.91      113.49     28.68 o 
  -4  27   8      167.04      227.13     28.36 o 
  -3  27   8       87.74       76.92     12.30 o 
  -2  27   8       89.54       79.63     11.02 o 
  -1  27   8      471.41      503.53     18.16 o 
   0  27   8       18.24       18.12     10.21 o 
   1  27   8      470.88      533.38     16.41 o 
   2  27   8       86.30       95.91     10.86 o 
   3  27   8       86.87       60.54     11.53 o 
   4  27   8      167.73      251.96     36.59 o 
   5  27   8      101.90      113.57     24.76 o 
  -4  28   8      650.91      810.31     45.62 o 
  -3  28   8      482.95      632.61     40.57 o 
  -2  28   8      199.03      145.72     15.21 o 
  -1  28   8      441.05      404.49     23.21 o 
   0  28   8      337.81      289.65     31.23 o 
   1  28   8      442.10      453.58     19.05 o 
   2  28   8      201.62      158.13     15.28 o 
   3  28   8      471.19      555.77     40.97 o 
   4  28   8      649.96      806.01     39.57 o 
  -2  29   8       52.79       90.64     23.02 o 
  -1  29   8      247.24      307.14     42.96 o 
   0  29   8       43.18       67.27     19.21 o 
   1  29   8      254.90      288.21     20.24 o 
   2  29   8       54.29       69.45     20.02 o 
   1   0   9     7817.53     9584.58     78.68 o 
   2   0   9       35.10       67.94      3.19 o 
   3   0   9     2175.65     2055.33     18.19 o 
   4   0   9        8.65       20.75      2.89 o 
   5   0   9     6218.33     6138.48     51.14 o 
   6   0   9     4108.05     4536.61     39.11 o 
   7   0   9     1338.19     1340.02     13.01 o 
   8   0   9      338.85      379.00      6.96 o 
   9   0   9       43.13       37.17      4.55 o 
  10   0   9       29.04       39.99      4.90 o 
  11   0   9      292.06      309.97      7.41 o 
  12   0   9       16.39       21.81      5.67 o 
  13   0   9       14.17       11.59      9.89 o 
  14   0   9      493.91      569.27    125.45 o 
 -14   1   9        8.47      110.29     53.15 o 
 -13   1   9      456.97      387.55     15.41 o 
 -12   1   9      119.18      119.35      6.46 o 
 -11   1   9      128.25      130.62      5.97 o 
 -10   1   9      197.04      211.56      6.31 o 
  -9   1   9     1325.23     1192.05     15.22 o 
  -8   1   9       85.68      100.44      4.48 o 
  -7   1   9     1108.40     1283.22     12.92 o 
  -6   1   9     1237.80     1309.74     13.07 o 
  -5   1   9      105.89      138.00      3.94 o 
  -4   1   9     9156.27     9114.62     74.66 o 
  -3   1   9    10088.41    11322.18     92.80 o 
  -2   1   9     1099.37      869.98      9.04 o 
  -1   1   9     2050.72     1862.53     16.82 o 
   0   1   9      169.86      144.60      3.77 o 
   1   1   9     2071.56     1892.68     16.69 o 
   2   1   9     1110.80      871.32      8.98 o 
   3   1   9    10170.33    11426.92     93.61 o 
   4   1   9     9092.53     8990.65     73.89 o 
   5   1   9      103.40      135.47      3.99 o 
   6   1   9     1253.17     1317.49     13.21 o 
   7   1   9     1112.93     1282.39     12.79 o 
   8   1   9       84.94       94.15      4.25 o 
   9   1   9     1308.01     1205.19     13.86 o 
  10   1   9      204.97      228.52      6.59 o 
  11   1   9      122.06      121.09      5.93 o 
  12   1   9      116.62      121.46      8.08 o 
  13   1   9      453.92      409.21     14.80 o 
  14   1   9        8.02       65.12     49.39 o 
 -14   2   9       42.75      132.29     53.03 o 
 -13   2   9       30.33       43.06      9.76 o 
 -12   2   9      224.20      252.07      7.69 o 
 -11   2   9      325.59      286.97      7.04 o 
 -10   2   9      984.04     1011.03     12.75 o 
  -9   2   9     1051.64     1054.01     12.70 o 
  -8   2   9       46.21       55.23      3.92 o 
  -7   2   9        6.00        8.06      2.83 o 
  -6   2   9      937.24      964.71      9.88 o 
  -5   2   9     1761.29     1746.42     15.96 o 
  -4   2   9     5311.10     5754.02     47.76 o 
  -3   2   9     1082.02     1024.66     10.42 o 
  -2   2   9     1525.87     1587.68     14.55 o 
  -1   2   9     1651.86     1437.07     13.32 o 
   0   2   9      944.21     1003.72      9.99 o 
   1   2   9     1644.55     1452.99     13.46 o 
   2   2   9     1526.85     1582.28     14.45 o 
   3   2   9     1067.55     1026.99     10.46 o 
   4   2   9     5322.02     5805.62     48.09 o 
   5   2   9     1762.20     1755.40     15.97 o 
   6   2   9      929.51      946.20      9.78 o 
   7   2   9        5.93       10.10      2.81 o 
   8   2   9       43.70       52.99      3.90 o 
   9   2   9     1044.90     1043.49     12.57 o 
  10   2   9      984.00      996.34     13.88 o 
  11   2   9      329.27      295.89      7.48 o 
  12   2   9      228.21      260.06      8.15 o 
  13   2   9       30.12       45.39      9.12 o 
  14   2   9       44.93      135.50     51.27 o 
 -14   3   9        2.54       -1.91     28.84 o 
 -13   3   9      208.62      174.39     12.12 o 
 -12   3   9      378.26      383.10      9.28 o 
 -11   3   9      231.35      241.61      6.68 o 
 -10   3   9      794.41      855.46     11.26 o 
  -9   3   9      412.88      425.40      6.90 o 
  -8   3   9      593.99      667.89      8.95 o 
  -7   3   9     1773.83     1836.09     18.38 o 
  -6   3   9      207.42      192.51      4.33 o 
  -5   3   9     2381.94     2484.76     21.93 o 
  -4   3   9      824.82      811.04      8.58 o 
  -3   3   9    13257.34    13950.86    113.88 o 
  -2   3   9     3415.57     3524.29     31.33 o 
  -1   3   9    14147.05    14367.03    116.37 o 
   0   3   9    26583.60    26704.49    223.77 o 
   1   3   9    14091.45    14480.54    116.36 o 
   2   3   9     3454.82     3552.78     30.19 o 
   3   3   9    13326.01    13976.68    114.28 o 
   4   3   9      815.54      791.94      8.52 o 
   5   3   9     2394.17     2520.56     22.34 o 
   6   3   9      213.22      186.43      4.33 o 
   7   3   9     1764.08     1855.36     18.12 o 
   8   3   9      594.04      673.42      8.90 o 
   9   3   9      418.91      435.67      6.86 o 
  10   3   9      778.74      843.09     11.44 o 
  11   3   9      239.10      259.03      7.13 o 
  12   3   9      383.03      374.39      8.64 o 
  13   3   9      213.45      201.04     15.36 o 
  14   3   9        2.57       12.45     30.40 o 
 -14   4   9       41.75       70.88     31.07 o 
 -13   4   9      313.49      303.10     13.98 o 
 -12   4   9      418.33      404.33      9.95 o 
 -11   4   9       63.07       72.34      4.88 o 
 -10   4   9      315.09      293.82      6.36 o 
  -9   4   9       32.63       31.10      4.05 o 
  -8   4   9      221.95      253.71      5.68 o 
  -7   4   9      358.15      367.39      5.77 o 
  -6   4   9     1616.31     1611.71     15.31 o 
  -5   4   9      445.91      516.84      6.40 o 
  -4   4   9     2571.88     3007.57     26.82 o 
  -3   4   9     2515.73     2431.02     21.15 o 
  -2   4   9      715.08      898.57      9.33 o 
  -1   4   9     7337.97     6925.69     57.43 o 
   0   4   9      209.72      210.03      4.37 o 
   1   4   9     7326.51     6890.65     57.24 o 
   2   4   9      704.22      874.84      9.15 o 
   3   4   9     2503.13     2406.79     21.32 o 
   4   4   9     2570.13     2981.84     27.23 o 
   5   4   9      434.33      502.97      6.49 o 
   6   4   9     1612.80     1590.34     14.88 o 
   7   4   9      363.13      365.40      5.55 o 
   8   4   9      220.63      249.05      5.53 o 
   9   4   9       30.66       34.19      3.94 o 
  10   4   9      310.64      276.74      6.29 o 
  11   4   9       63.06       66.85      5.04 o 
  12   4   9      421.44      394.28     11.40 o 
  13   4   9      314.71      244.63     13.21 o 
  14   4   9       42.07       73.74     23.87 o 
 -14   5   9       97.95       99.04     21.73 o 
 -13   5   9      578.13      593.74     18.29 o 
 -12   5   9      130.26      162.50      8.68 o 
 -11   5   9       76.75      101.52      7.07 o 
 -10   5   9     1518.51     1381.06     19.11 o 
  -9   5   9      730.53      727.84      9.75 o 
  -8   5   9        3.46        8.96      3.34 o 
  -7   5   9      213.66      252.46      4.94 o 
  -6   5   9      126.28      189.81      5.13 o 
  -5   5   9      102.12       98.18      4.03 o 
  -4   5   9     2676.94     2607.37     24.22 o 
  -3   5   9     3082.24     3015.84     25.83 o 
  -2   5   9     5398.64     5661.42     46.95 o 
  -1   5   9     2588.58     2366.66     20.76 o 
   0   5   9     3160.71     3109.41     27.36 o 
   1   5   9     2569.73     2375.13     20.76 o 
   2   5   9     5447.31     5693.08     46.96 o 
   3   5   9     3090.30     2988.89     26.56 o 
   4   5   9     2708.36     2644.20     23.90 o 
   5   5   9      106.22      102.60      3.97 o 
   6   5   9      124.69      185.94      4.92 o 
   7   5   9      212.93      249.62      5.17 o 
   8   5   9        3.38        5.21      3.43 o 
   9   5   9      733.57      736.94     10.98 o 
  10   5   9     1518.90     1405.87     17.21 o 
  11   5   9       80.87       98.48      6.26 o 
  12   5   9      130.29      145.76      8.98 o 
  13   5   9      580.45      584.63     18.96 o 
  14   5   9       97.76      112.13     22.47 o 
 -13   6   9      488.24      506.51     18.47 o 
 -12   6   9     1010.58     1028.48     24.85 o 
 -11   6   9      299.94      273.07      7.83 o 
 -10   6   9      687.12      652.05     10.77 o 
  -9   6   9      362.38      360.24      6.94 o 
  -8   6   9     3116.43     3030.66     30.04 o 
  -7   6   9      674.26      670.41      8.39 o 
  -6   6   9     2184.05     2003.52     19.10 o 
  -5   6   9      575.46      674.05      8.20 o 
  -4   6   9     1779.70     1996.80     18.70 o 
  -3   6   9     2017.32     1922.92     17.54 o 
  -2   6   9     8872.69     8316.45     69.99 o 
  -1   6   9     2155.81     2119.20     19.12 o 
   0   6   9     3328.82     2997.18     26.37 o 
   1   6   9     2155.40     2115.03     19.69 o 
   2   6   9     8931.82     8391.67     69.10 o 
   3   6   9     1998.96     1888.80     17.29 o 
   4   6   9     1772.82     2006.75     18.86 o 
   5   6   9      584.48      682.13      8.36 o 
   6   6   9     2175.12     1987.86     19.25 o 
   7   6   9      672.10      657.73      8.48 o 
   8   6   9     3148.81     3105.08     30.12 o 
   9   6   9      364.01      362.22      7.26 o 
  10   6   9      688.80      664.91     10.35 o 
  11   6   9      302.10      258.22      7.45 o 
  12   6   9     1014.92     1042.34     25.01 o 
  13   6   9      489.24      493.99     17.78 o 
 -13   7   9      240.73      302.11     21.80 o 
 -12   7   9      493.78      491.45     14.82 o 
 -11   7   9      318.49      332.89      8.88 o 
 -10   7   9      402.17      383.83      8.40 o 
  -9   7   9      404.02      400.85      8.26 o 
  -8   7   9     1468.70     1448.49     16.67 o 
  -7   7   9     3541.61     3513.14     31.99 o 
  -6   7   9     2825.44     2774.61     25.28 o 
  -5   7   9      191.49      198.16      4.86 o 
  -4   7   9     1538.54     1320.27     13.17 o 
  -3   7   9      345.25      397.98      5.72 o 
  -2   7   9      300.14      402.94      6.27 o 
  -1   7   9      498.47      325.44      5.34 o 
   0   7   9        0.12       14.23      2.88 o 
   1   7   9      488.22      317.34      5.26 o 
   2   7   9      302.47      409.72      6.24 o 
   3   7   9      357.12      410.82      5.86 o 
   4   7   9     1508.91     1283.69     13.82 o 
   5   7   9      193.48      198.57      5.15 o 
   6   7   9     2810.05     2765.44     27.23 o 
   7   7   9     3524.69     3580.70     33.98 o 
   8   7   9     1464.22     1437.71     17.22 o 
   9   7   9      404.01      399.01      8.19 o 
  10   7   9      398.47      374.75      8.48 o 
  11   7   9      326.04      331.53      8.08 o 
  12   7   9      484.71      481.01     17.58 o 
  13   7   9      237.58      286.13     15.81 o 
 -13   8   9      179.05      145.45     17.35 o 
 -12   8   9      503.94      551.67     15.89 o 
 -11   8   9      501.49      496.00     10.42 o 
 -10   8   9      166.58      189.69      7.39 o 
  -9   8   9     1020.47     1047.93     14.37 o 
  -8   8   9      823.56      826.54     10.69 o 
  -7   8   9     1632.74     1674.32     17.69 o 
  -6   8   9     1793.58     1897.37     18.07 o 
  -5   8   9      552.67      535.61      7.33 o 
  -4   8   9     3515.97     3165.60     28.18 o 
  -3   8   9      177.62      208.41      4.36 o 
  -2   8   9     1131.72     1325.53     12.72 o 
  -1   8   9     2060.30     2145.32     19.28 o 
   0   8   9      682.45      502.26      6.55 o 
   1   8   9     2013.46     2097.14     18.93 o 
   2   8   9     1133.70     1326.30     13.03 o 
   3   8   9      173.75      201.36      4.43 o 
   4   8   9     3495.90     3114.26     28.95 o 
   5   8   9      566.03      553.27      7.61 o 
   6   8   9     1779.36     1856.74     18.19 o 
   7   8   9     1609.88     1645.87     18.01 o 
   8   8   9      825.15      838.84     10.96 o 
   9   8   9     1001.27     1021.67     14.14 o 
  10   8   9      165.61      191.24      7.17 o 
  11   8   9      501.46      493.58     10.19 o 
  12   8   9      509.76      544.05     17.19 o 
  13   8   9      180.97      137.29     14.21 o 
 -13   9   9      471.21      435.39     19.74 o 
 -12   9   9       89.03       96.70     11.32 o 
 -11   9   9      107.41      130.17      7.59 o 
 -10   9   9      306.19      260.24      7.98 o 
  -9   9   9      106.83      126.67      6.54 o 
  -8   9   9       28.51       41.68      4.68 o 
  -7   9   9      519.17      492.38      8.10 o 
  -6   9   9        0.46        6.25      3.20 o 
  -5   9   9      634.82      742.35      9.10 o 
  -4   9   9     1448.53     1443.30     14.45 o 
  -3   9   9     2731.61     2676.58     23.49 o 
  -2   9   9      800.15      706.10      8.00 o 
  -1   9   9     2108.47     2027.30     18.27 o 
   0   9   9      293.45      216.55      4.68 o 
   1   9   9     2092.97     2015.15     18.59 o 
   2   9   9      786.97      676.34      8.14 o 
   3   9   9     2757.81     2676.94     23.65 o 
   4   9   9     1429.26     1412.77     14.64 o 
   5   9   9      647.82      767.31      9.35 o 
   6   9   9        0.65        5.45      3.14 o 
   7   9   9      521.39      488.40      7.96 o 
   8   9   9       30.10       46.39      4.61 o 
   9   9   9      102.44      117.99      6.42 o 
  10   9   9      309.53      269.74      7.86 o 
  11   9   9      107.02      112.01      7.57 o 
  12   9   9       92.08      112.97     11.46 o 
  13   9   9      477.57      409.83     19.50 o 
 -13  10   9      119.05      142.27     18.95 o 
 -12  10   9       39.77       52.60     10.93 o 
 -11  10   9      303.50      358.84     11.69 o 
 -10  10   9      260.41      273.70      9.98 o 
  -9  10   9     1678.64     1688.60     22.45 o 
  -8  10   9     1746.56     1754.41     20.43 o 
  -7  10   9      773.64      706.69      9.85 o 
  -6  10   9     1164.31     1159.61     12.61 o 
  -5  10   9       12.45       25.19      3.56 o 
  -4  10   9     2623.88     2714.47     25.00 o 
  -3  10   9     2599.00     2767.00     24.45 o 
  -2  10   9      738.06      746.52      8.54 o 
  -1  10   9     1616.38     1572.36     14.76 o 
   0  10   9     1557.35     1563.71     14.89 o 
   1  10   9     1608.65     1547.67     14.98 o 
   2  10   9      755.42      770.64      8.53 o 
   3  10   9     2607.00     2739.53     24.42 o 
   4  10   9     2618.73     2674.36     25.44 o 
   5  10   9       11.99       22.10      3.45 o 
   6  10   9     1180.25     1166.26     12.47 o 
   7  10   9      775.81      710.38      9.72 o 
   8  10   9     1756.29     1760.64     19.60 o 
   9  10   9     1681.10     1761.37     21.50 o 
  10  10   9      260.52      272.06      9.27 o 
  11  10   9      301.75      384.64     12.38 o 
  12  10   9       41.40       52.54     10.85 o 
  13  10   9      117.29      138.64     19.45 o 
 -13  11   9      350.29      409.62     33.77 o 
 -12  11   9      283.63      373.73     15.02 o 
 -11  11   9      250.98      286.71     10.78 o 
 -10  11   9      166.05      173.09      9.04 o 
  -9  11   9      800.60      767.71     11.49 o 
  -8  11   9       87.75       97.53      5.67 o 
  -7  11   9      328.29      364.04      7.50 o 
  -6  11   9     1075.38     1116.03     12.52 o 
  -5  11   9     1044.96      967.10     11.20 o 
  -4  11   9      450.36      578.43      7.90 o 
  -3  11   9     3330.58     3229.40     27.82 o 
  -2  11   9     2785.98     2868.70     25.12 o 
  -1  11   9     3229.02     3315.11     28.70 o 
   0  11   9       38.06       65.40      3.70 o 
   1  11   9     3251.88     3317.48     28.68 o 
   2  11   9     2817.44     2877.88     25.10 o 
   3  11   9     3293.64     3158.73     28.18 o 
   4  11   9      464.03      578.51      7.85 o 
   5  11   9     1031.25      952.57     11.24 o 
   6  11   9     1069.91     1110.78     12.40 o 
   7  11   9      332.40      372.99      7.37 o 
   8  11   9       88.50      105.19      5.41 o 
   9  11   9      807.85      769.09     10.90 o 
  10  11   9      161.31      169.99      8.96 o 
  11  11   9      253.86      263.77     10.05 o 
  12  11   9      288.09      367.94     15.97 o 
  13  11   9      349.48      458.00     25.85 o 
 -13  12   9       56.03       42.45     28.44 o 
 -12  12   9      625.19      618.21     27.31 o 
 -11  12   9      303.45      320.73     13.37 o 
 -10  12   9      119.88      117.91      8.29 o 
  -9  12   9      305.48      328.16      8.27 o 
  -8  12   9      169.80      206.58      6.82 o 
  -7  12   9     1414.11     1399.70     16.33 o 
  -6  12   9      887.46      882.69     10.82 o 
  -5  12   9      787.09      839.07     10.27 o 
  -4  12   9     2875.61     2734.23     25.19 o 
  -3  12   9      877.18      892.38      9.80 o 
  -2  12   9      977.16     1011.64     10.98 o 
  -1  12   9      104.98      140.35      4.44 o 
   0  12   9     2313.48     2133.62     20.07 o 
   1  12   9      115.32      153.27      4.36 o 
   2  12   9      978.60     1010.77     10.73 o 
   3  12   9      870.00      882.24      9.82 o 
   4  12   9     2865.79     2715.28     25.67 o 
   5  12   9      803.41      840.05     10.27 o 
   6  12   9      886.42      870.28     10.42 o 
   7  12   9     1393.62     1388.25     16.11 o 
   8  12   9      171.54      196.97      7.25 o 
   9  12   9      310.51      332.50      8.07 o 
  10  12   9      120.38      118.59      8.46 o 
  11  12   9      304.26      309.95     12.92 o 
  12  12   9      625.86      632.48     25.79 o 
  13  12   9       57.17       71.65     27.83 o 
 -12  13   9       23.55       33.63     15.17 o 
 -11  13   9      937.62      953.61     22.27 o 
 -10  13   9       38.88       35.11      5.90 o 
  -9  13   9      871.03      909.59     13.47 o 
  -8  13   9      800.64      831.42     11.71 o 
  -7  13   9      122.94      171.47      7.04 o 
  -6  13   9      479.31      479.16      7.72 o 
  -5  13   9      741.86      751.44      9.72 o 
  -4  13   9       56.18       84.44      3.98 o 
  -3  13   9      465.53      439.64      6.88 o 
  -2  13   9      132.26      132.14      4.53 o 
  -1  13   9      398.20      391.84      6.39 o 
   0  13   9      186.00      212.75      4.96 o 
   1  13   9      391.22      380.24      6.37 o 
   2  13   9      129.74      132.86      4.41 o 
   3  13   9      476.35      453.13      6.58 o 
   4  13   9       60.50       86.46      4.22 o 
   5  13   9      749.43      768.25      9.97 o 
   6  13   9      486.82      489.97      7.54 o 
   7  13   9      124.58      178.04      6.37 o 
   8  13   9      797.80      840.02     11.78 o 
   9  13   9      873.27      928.20     13.51 o 
  10  13   9       38.99       28.30      5.40 o 
  11  13   9      943.22      923.44     24.48 o 
  12  13   9       24.14       16.01     14.71 o 
 -12  14   9      208.54      258.28     26.90 o 
 -11  14   9      131.55       98.04     10.44 o 
 -10  14   9     1272.86     1237.36     23.75 o 
  -9  14   9     1772.89     1834.02     23.15 o 
  -8  14   9      568.10      533.92      9.66 o 
  -7  14   9      510.46      502.62      9.11 o 
  -6  14   9      808.36      864.47     11.39 o 
  -5  14   9     1488.25     1454.07     16.42 o 
  -4  14   9      383.08      358.52      6.28 o 
  -3  14   9      826.83      736.83      9.07 o 
  -2  14   9      844.10      849.64     10.00 o 
  -1  14   9     5191.09     5076.21     44.71 o 
   0  14   9     1399.86     1476.84     14.89 o 
   1  14   9     5177.39     5065.36     43.80 o 
   2  14   9      845.27      839.32      9.79 o 
   3  14   9      818.19      706.28      8.85 o 
   4  14   9      380.87      359.63      6.24 o 
   5  14   9     1489.73     1439.38     15.92 o 
   6  14   9      810.17      865.64     11.17 o 
   7  14   9      506.20      498.13      8.97 o 
   8  14   9      549.53      522.90      9.32 o 
   9  14   9     1770.15     1783.20     26.12 o 
  10  14   9     1266.35     1195.39     21.60 o 
  11  14   9      131.09      105.07     10.11 o 
  12  14   9      212.14      307.56     23.56 o 
 -12  15   9       45.46       41.89     20.80 o 
 -11  15   9       98.09       94.15     12.96 o 
 -10  15   9      337.24      340.70     12.52 o 
  -9  15   9      148.64      182.48     10.07 o 
  -8  15   9       58.65       83.60      6.08 o 
  -7  15   9     1676.65     1687.88     19.65 o 
  -6  15   9     3806.81     3910.61     38.92 o 
  -5  15   9     2693.89     2638.58     25.88 o 
  -4  15   9     3390.54     3330.80     30.34 o 
  -3  15   9     2179.55     2298.59     21.85 o 
  -2  15   9      435.32      405.71      6.79 o 
  -1  15   9     1591.21     1537.94     15.12 o 
   0  15   9     2546.83     2519.13     23.02 o 
   1  15   9     1576.40     1527.21     15.11 o 
   2  15   9      441.85      404.98      6.98 o 
   3  15   9     2204.52     2303.00     21.99 o 
   4  15   9     3382.74     3320.72     30.87 o 
   5  15   9     2670.88     2529.88     25.08 o 
   6  15   9     3780.67     3829.32     37.96 o 
   7  15   9     1663.70     1661.30     20.77 o 
   8  15   9       60.74       76.09      6.06 o 
   9  15   9      144.83      189.83      7.88 o 
  10  15   9      329.96      353.25     11.00 o 
  11  15   9       95.46      102.78     12.65 o 
  12  15   9       48.59       51.00     21.25 o 
 -11  16   9       86.80       94.33     13.41 o 
 -10  16   9      167.39      174.88     13.29 o 
  -9  16   9       36.82       26.23      6.42 o 
  -8  16   9      434.87      428.27      9.46 o 
  -7  16   9      410.74      377.19      8.59 o 
  -6  16   9     1176.50     1141.74     14.97 o 
  -5  16   9      209.68      196.01      7.55 o 
  -4  16   9     1111.66     1142.35     13.13 o 
  -3  16   9     1347.63     1357.19     14.00 o 
  -2  16   9      331.54      308.75      6.19 o 
  -1  16   9     2749.15     2677.68     24.18 o 
   0  16   9     9949.70    10047.11     91.41 o 
   1  16   9     2733.11     2656.91     24.64 o 
   2  16   9      337.83      301.18      6.16 o 
   3  16   9     1353.63     1368.17     14.83 o 
   4  16   9     1102.38     1135.44     13.28 o 
   5  16   9      208.30      201.57      7.08 o 
   6  16   9     1168.02     1120.86     15.41 o 
   7  16   9      422.33      393.37      8.52 o 
   8  16   9      438.01      436.42      9.04 o 
   9  16   9       38.75       29.24      6.21 o 
  10  16   9      169.89      213.14     11.90 o 
  11  16   9       87.56      102.36     13.33 o 
 -11  17   9      123.72      185.72     25.21 o 
 -10  17   9      238.75      267.82     16.41 o 
  -9  17   9      154.23      126.05      7.89 o 
  -8  17   9      420.71      380.74      9.91 o 
  -7  17   9       76.50       94.50      6.42 o 
  -6  17   9      444.83      460.68      8.54 o 
  -5  17   9     3099.41     3152.57     34.99 o 
  -4  17   9      386.05      402.80      7.12 o 
  -3  17   9     3234.69     3211.37     29.25 o 
  -2  17   9      695.28      684.49      9.17 o 
  -1  17   9       52.65       96.56      4.65 o 
   0  17   9     4277.31     4155.49     38.92 o 
   1  17   9       50.33       92.06      4.68 o 
   2  17   9      703.97      686.43      8.97 o 
   3  17   9     3270.90     3218.81     32.68 o 
   4  17   9      378.82      388.33      6.91 o 
   5  17   9     3067.29     3127.46     41.46 o 
   6  17   9      451.81      446.37      8.19 o 
   7  17   9       74.44       90.98      6.25 o 
   8  17   9      425.73      387.69      9.30 o 
   9  17   9      159.14      130.21      7.68 o 
  10  17   9      233.73      313.82     17.55 o 
  11  17   9      129.79      154.74     19.34 o 
 -11  18   9      168.24      265.88     32.07 o 
 -10  18   9      136.31       88.94     15.46 o 
  -9  18   9      558.47      581.00     18.08 o 
  -8  18   9      233.28      221.38     11.12 o 
  -7  18   9       21.17       20.34      5.85 o 
  -6  18   9      355.08      333.20      7.76 o 
  -5  18   9      494.22      458.95      8.38 o 
  -4  18   9      637.13      597.36      9.12 o 
  -3  18   9      225.36      238.83      6.25 o 
  -2  18   9     6573.86     6736.38     64.89 o 
  -1  18   9      822.26      812.32     10.10 o 
   0  18   9      365.47      361.49      6.83 o 
   1  18   9      827.08      818.38     10.40 o 
   2  18   9     6533.15     6615.89     65.61 o 
   3  18   9      231.04      227.19      6.26 o 
   4  18   9      640.64      595.52      9.15 o 
   5  18   9      489.86      451.74      8.62 o 
   6  18   9      344.94      318.49      7.41 o 
   7  18   9       21.60       19.89      5.87 o 
   8  18   9      238.23      211.69      9.61 o 
   9  18   9      562.03      566.23     15.32 o 
  10  18   9      133.77       92.37     13.41 o 
  11  18   9      166.75      219.97     52.87 o 
 -10  19   9     1147.50     1161.57     50.48 o 
  -9  19   9        9.16       13.50     11.65 o 
  -8  19   9      119.87       97.18      8.36 o 
  -7  19   9       58.99       76.25      6.54 o 
  -6  19   9      254.68      281.03      8.30 o 
  -5  19   9      971.75      930.16     12.36 o 
  -4  19   9     2386.65     2497.47     26.59 o 
  -3  19   9     1137.33     1247.60     15.13 o 
  -2  19   9      800.62      806.89     10.74 o 
  -1  19   9      170.94      171.43      6.08 o 
   0  19   9      370.11      337.61      7.17 o 
   1  19   9      174.50      175.64      5.84 o 
   2  19   9      815.84      804.64     10.77 o 
   3  19   9     1151.91     1231.44     14.65 o 
   4  19   9     2396.04     2462.71     31.69 o 
   5  19   9      960.82      939.39     13.85 o 
   6  19   9      251.63      269.36      7.87 o 
   7  19   9       58.61       70.04      6.78 o 
   8  19   9      118.71      104.58      8.29 o 
   9  19   9        8.39       19.23     11.00 o 
  10  19   9     1144.34     1117.61     38.35 o 
 -10  20   9      235.26      303.45     29.53 o 
  -9  20   9      347.21      350.08     19.71 o 
  -8  20   9     1180.28     1135.13     33.55 o 
  -7  20   9       80.49       67.15      6.94 o 
  -6  20   9      395.17      412.92      9.33 o 
  -5  20   9      707.37      692.58     11.61 o 
  -4  20   9      813.62      774.90     11.33 o 
  -3  20   9      694.55      719.72     10.76 o 
  -2  20   9      689.36      644.14     10.14 o 
  -1  20   9     1961.16     1943.99     21.19 o 
   0  20   9      140.70      130.45      5.67 o 
   1  20   9     1926.81     1913.48     21.85 o 
   2  20   9      696.66      650.62     10.82 o 
   3  20   9      687.24      715.49     10.84 o 
   4  20   9      807.65      757.05     11.70 o 
   5  20   9      707.10      699.41     11.43 o 
   6  20   9      391.07      396.33      9.85 o 
   7  20   9       77.81       80.48      7.40 o 
   8  20   9     1174.03     1191.56     24.38 o 
   9  20   9      350.05      357.45     18.29 o 
  10  20   9      236.49      286.90     30.86 o 
  -9  21   9       40.47       25.56     13.66 o 
  -8  21   9       17.68       21.29     10.86 o 
  -7  21   9      141.59       97.22     10.33 o 
  -6  21   9      342.99      354.51      9.59 o 
  -5  21   9      273.57      260.75     10.00 o 
  -4  21   9       22.64       22.21      5.13 o 
  -3  21   9     1561.03     1557.45     20.13 o 
  -2  21   9       48.74       46.04      4.95 o 
  -1  21   9       32.72       31.18      4.81 o 
   0  21   9      296.85      252.55      7.37 o 
   1  21   9       34.25       26.49      4.65 o 
   2  21   9       50.15       47.70      5.20 o 
   3  21   9     1566.72     1554.98     23.70 o 
   4  21   9       24.44       18.83      5.62 o 
   5  21   9      269.27      251.85      9.23 o 
   6  21   9      337.09      358.51     11.51 o 
   7  21   9      141.95      102.95     10.26 o 
   8  21   9       18.69       17.34     10.65 o 
   9  21   9       38.86       32.87     13.25 o 
  -9  22   9      109.81      136.37     21.35 o 
  -8  22   9       26.90       29.41     13.40 o 
  -7  22   9      212.03      250.90     15.81 o 
  -6  22   9      599.89      615.96     18.04 o 
  -5  22   9      381.11      379.96      9.85 o 
  -4  22   9      215.86      255.15      8.50 o 
  -3  22   9      265.61      284.73      8.86 o 
  -2  22   9       19.59       25.53      5.19 o 
  -1  22   9      753.94      719.87     11.99 o 
   0  22   9      167.14      178.04      7.12 o 
   1  22   9      758.70      727.50     12.98 o 
   2  22   9       22.36       19.41      5.75 o 
   3  22   9      266.87      298.28      8.58 o 
   4  22   9      214.98      260.91      8.13 o 
   5  22   9      376.37      359.62      9.52 o 
   6  22   9      605.55      618.60     17.66 o 
   7  22   9      209.86      242.42     14.72 o 
   8  22   9       28.78       14.14     11.37 o 
   9  22   9      108.41      133.96     22.68 o 
  -8  23   9      205.42      316.28     37.83 o 
  -7  23   9      162.37      153.03     15.79 o 
  -6  23   9      207.02      224.31     17.48 o 
  -5  23   9      226.88      216.85     12.58 o 
  -4  23   9       72.39       55.27      6.64 o 
  -3  23   9      350.88      378.93     10.09 o 
  -2  23   9     1093.79     1069.51     17.03 o 
  -1  23   9      320.31      333.45      8.73 o 
   0  23   9      206.58      209.84      9.22 o 
   1  23   9      319.71      309.49      8.29 o 
   2  23   9     1092.03     1090.11     17.07 o 
   3  23   9      356.84      403.67      9.72 o 
   4  23   9       77.02       71.81      6.63 o 
   5  23   9      232.21      220.04     10.65 o 
   6  23   9      211.18      224.58     16.17 o 
   7  23   9      164.71      148.34     16.07 o 
   8  23   9      205.73      294.64     28.59 o 
  -8  24   9      140.84      111.46     21.80 o 
  -7  24   9       42.49       47.69     15.20 o 
  -6  24   9       54.65       39.57     10.92 o 
  -5  24   9      299.17      329.00     13.59 o 
  -4  24   9       61.95       49.15      7.57 o 
  -3  24   9      178.25      188.06     13.59 o 
  -2  24   9      757.41      770.84     17.57 o 
  -1  24   9      737.63      783.81     13.50 o 
   0  24   9      324.90      264.34     11.08 o 
   1  24   9      747.54      760.99     15.94 o 
   2  24   9      754.53      777.24     16.11 o 
   3  24   9      181.32      196.24     12.11 o 
   4  24   9       64.26       49.56      7.50 o 
   5  24   9      295.44      328.57     14.29 o 
   6  24   9       56.23       43.42     10.50 o 
   7  24   9       38.74       31.80     12.36 o 
   8  24   9      139.85      115.72     18.67 o 
  -7  25   9      772.78      909.52     36.72 o 
  -6  25   9       52.99       71.79     14.82 o 
  -5  25   9      930.22      990.78     31.60 o 
  -4  25   9      189.15      190.78     13.70 o 
  -3  25   9      427.70      447.55     13.41 o 
  -2  25   9      183.50      190.66     13.53 o 
  -1  25   9      115.74      123.73      8.62 o 
   0  25   9      694.78      779.52     23.07 o 
   1  25   9      116.43      111.62     11.40 o 
   2  25   9      186.10      190.37     11.47 o 
   3  25   9      421.56      431.07     12.49 o 
   4  25   9      193.72      212.32     12.40 o 
   5  25   9      921.20      983.51     27.74 o 
   6  25   9       54.68       56.73     13.09 o 
   7  25   9      769.08      848.96     47.16 o 
  -6  26   9        8.57      -16.70     17.42 o 
  -5  26   9      550.15      572.26     25.28 o 
  -4  26   9      190.31      257.92     23.79 o 
  -3  26   9      164.27      160.15     13.90 o 
  -2  26   9      103.25       77.54     12.05 o 
  -1  26   9       53.82       33.50      9.03 o 
   0  26   9       53.12       48.44      9.33 o 
   1  26   9       51.98       65.19      9.71 o 
   2  26   9      102.13       82.03     10.04 o 
   3  26   9      166.09      158.86     15.20 o 
   4  26   9      189.05      246.96     15.39 o 
   5  26   9      556.88      598.17     21.91 o 
   6  26   9        9.14       16.15     15.05 o 
  -5  27   9       74.12       69.85     25.45 o 
  -4  27   9      146.16       54.57     19.25 o 
  -3  27   9      158.59      145.66     20.83 o 
  -2  27   9       28.01       34.38     10.69 o 
  -1  27   9     1075.17     1039.87     29.66 o 
   0  27   9       77.46       61.74     10.55 o 
   1  27   9     1070.56     1107.65     27.36 o 
   2  27   9       26.44       47.59     10.63 o 
   3  27   9      158.90      161.37     19.12 o 
   4  27   9      153.31      106.41     30.10 o 
   5  27   9       72.10       61.51     19.71 o 
  -4  28   9      238.89      187.79     68.07 o 
  -3  28   9      346.25      311.04     31.13 o 
  -2  28   9      393.74      363.67     22.41 o 
  -1  28   9      515.02      496.65     30.28 o 
   0  28   9      995.30      914.87     34.06 o 
   1  28   9      500.81      512.01     21.12 o 
   2  28   9      388.60      349.85     41.57 o 
   3  28   9      345.42      217.83     29.11 o 
   4  28   9      238.95      227.98     51.05 o 
  -2  29   9       92.94      133.86     28.82 o 
  -1  29   9      378.92      448.15     36.91 o 
   0  29   9       69.83       75.67     19.43 o 
   1  29   9      373.55      460.60     24.97 o 
   2  29   9       95.14      134.25     28.00 o 
   0   0  10     1803.15     1418.29     18.76 o 
   1   0  10      744.13      696.49      7.79 o 
   2   0  10      391.03      597.84      7.58 o 
   3   0  10      743.88      708.64      8.18 o 
   4   0  10      568.02      717.37      8.62 o 
   5   0  10     1112.18     1196.83     11.94 o 
   6   0  10      496.35      361.70      5.89 o 
   7   0  10      180.81      185.50      4.70 o 
   8   0  10       11.48       13.55      3.44 o 
   9   0  10        0.86        5.21      4.24 o 
  10   0  10      777.46      749.26     10.99 o 
  11   0  10        6.12        7.50      4.96 o 
  12   0  10      429.71      369.86      9.68 o 
  13   0  10       53.67       60.23     11.36 o 
  14   0  10       22.53       73.99     97.99 o 
 -14   1  10       33.71       63.36     49.74 o 
 -13   1  10      391.60      420.47     16.81 o 
 -12   1  10       57.09       55.44      6.09 o 
 -11   1  10      129.14      138.27      6.22 o 
 -10   1  10      311.21      279.18      6.87 o 
  -9   1  10     1101.45     1149.93     14.98 o 
  -8   1  10      330.07      232.72      5.54 o 
  -7   1  10      122.15      153.01      4.37 o 
  -6   1  10     1484.19     1585.18     14.93 o 
  -5   1  10      976.26      916.77      9.61 o 
  -4   1  10     2660.00     2933.87     25.96 o 
  -3   1  10     1187.02     1017.24     10.39 o 
  -2   1  10     7117.29     7236.14     59.44 o 
  -1   1  10      309.79      315.74      5.16 o 
   0   1  10     2238.18     2063.71     18.29 o 
   1   1  10      316.18      327.39      5.20 o 
   2   1  10     7161.38     7284.18     60.04 o 
   3   1  10     1198.19     1035.87     10.55 o 
   4   1  10     2695.53     2979.53     25.48 o 
   5   1  10      980.54      922.33      9.79 o 
   6   1  10     1476.29     1570.53     15.00 o 
   7   1  10      123.75      153.04      4.45 o 
   8   1  10      327.12      238.19      5.44 o 
   9   1  10     1110.47     1153.09     14.75 o 
  10   1  10      315.14      285.81      6.90 o 
  11   1  10      128.81      126.70      7.03 o 
  12   1  10       54.02       59.70      6.23 o 
  13   1  10      387.32      396.60     21.50 o 
  14   1  10       32.21       45.87     50.69 o 
 -14   2  10       32.36       42.01     63.77 o 
 -13   2  10      861.34      757.34     23.72 o 
 -12   2  10      220.42      207.06      8.08 o 
 -11   2  10      331.44      304.59      7.66 o 
 -10   2  10       91.59       88.49      5.67 o 
  -9   2  10       57.65       59.70      4.79 o 
  -8   2  10      169.72      196.77      5.62 o 
  -7   2  10     1167.96     1288.55     12.89 o 
  -6   2  10     1482.59     1475.96     13.96 o 
  -5   2  10     1701.82     1687.26     15.45 o 
  -4   2  10      784.04      828.09      9.39 o 
  -3   2  10     2812.77     2869.87     24.81 o 
  -2   2  10      144.56      169.86      4.31 o 
  -1   2  10    12972.87    12925.49    104.97 o 
   0   2  10    19519.52    19191.88    159.54 o 
   1   2  10    13012.21    13013.07    104.98 o 
   2   2  10      142.27      165.44      4.24 o 
   3   2  10     2797.89     2840.63     24.61 o 
   4   2  10      772.72      806.55      9.35 o 
   5   2  10     1680.68     1653.94     15.41 o 
   6   2  10     1471.60     1456.03     14.02 o 
   7   2  10     1156.13     1286.26     13.53 o 
   8   2  10      172.28      207.59      5.99 o 
   9   2  10       61.31       65.63      4.42 o 
  10   2  10       94.04       95.83      5.44 o 
  11   2  10      331.26      302.84      7.66 o 
  12   2  10      220.14      213.50      9.37 o 
  13   2  10      859.87      786.75     24.90 o 
  14   2  10       32.70       23.05     54.76 o 
 -14   3  10       45.85       53.77     54.46 o 
 -13   3  10        9.03       24.49     11.44 o 
 -12   3  10      143.34      144.88      9.17 o 
 -11   3  10       45.40       43.01      5.29 o 
 -10   3  10      743.77      731.69     11.19 o 
  -9   3  10      124.34      131.65      5.05 o 
  -8   3  10     4007.39     4009.19     37.85 o 
  -7   3  10      459.78      474.39      6.54 o 
  -6   3  10       22.81       32.83      3.18 o 
  -5   3  10     3037.69     3156.24     27.15 o 
  -4   3  10     4316.68     4507.86     38.06 o 
  -3   3  10      839.03      952.30     10.00 o 
  -2   3  10      781.50      755.45      8.31 o 
  -1   3  10     8389.50     8132.67     67.34 o 
   0   3  10     7218.89     7516.19     62.91 o 
   1   3  10     8425.16     8158.69     66.67 o 
   2   3  10      764.90      732.60      8.33 o 
   3   3  10      856.24      988.26     10.28 o 
   4   3  10     4304.62     4514.58     38.06 o 
   5   3  10     3015.02     3126.26     27.32 o 
   6   3  10       24.29       41.16      3.43 o 
   7   3  10      454.50      464.10      6.81 o 
   8   3  10     3993.21     4110.46     37.53 o 
   9   3  10      121.66      144.72      5.04 o 
  10   3  10      750.27      723.06     10.99 o 
  11   3  10       48.70       47.95      5.19 o 
  12   3  10      139.24      136.72      7.69 o 
  13   3  10        8.12       19.20     10.61 o 
  14   3  10       47.37      101.28     95.11 o 
 -13   4  10      482.48      527.67     20.06 o 
 -12   4  10      157.98      144.75      9.32 o 
 -11   4  10      123.92      130.31      6.00 o 
 -10   4  10      112.17      108.60      5.04 o 
  -9   4  10      225.57      232.66      5.66 o 
  -8   4  10     1216.80     1292.82     14.93 o 
  -7   4  10       33.89       48.93      3.63 o 
  -6   4  10     1035.71      930.40     10.02 o 
  -5   4  10      663.36      633.56      7.51 o 
  -4   4  10      576.51      466.87      6.25 o 
  -3   4  10      229.33      214.42      4.58 o 
  -2   4  10     1751.44     1654.92     15.66 o 
  -1   4  10    17325.70    16909.24    136.91 o 
   0   4  10      608.88      397.07      5.85 o 
   1   4  10    17313.78    16985.15    136.91 o 
   2   4  10     1763.35     1651.47     15.25 o 
   3   4  10      230.37      211.46      4.79 o 
   4   4  10      577.99      472.30      6.31 o 
   5   4  10      672.41      639.76      7.81 o 
   6   4  10     1021.14      917.59     10.32 o 
   7   4  10       33.58       46.85      3.29 o 
   8   4  10     1234.81     1311.24     13.94 o 
   9   4  10      230.77      229.49      5.63 o 
  10   4  10      110.04      109.39      4.87 o 
  11   4  10      122.11      123.63      6.03 o 
  12   4  10      161.00      154.13      8.80 o 
  13   4  10      487.55      512.09     20.06 o 
 -13   5  10       43.26       90.65     11.48 o 
 -12   5  10       30.34       34.48      7.50 o 
 -11   5  10      681.00      702.72     12.90 o 
 -10   5  10      415.53      366.84      6.66 o 
  -9   5  10     2407.46     2288.16     26.76 o 
  -8   5  10     1142.48     1121.56     12.81 o 
  -7   5  10     1539.22     1606.32     16.14 o 
  -6   5  10      822.20      825.51      9.66 o 
  -5   5  10     1104.68     1011.50     11.30 o 
  -4   5  10     2777.96     2595.78     22.74 o 
  -3   5  10     3008.93     3026.82     25.95 o 
  -2   5  10     6615.96     6385.04     54.10 o 
  -1   5  10      911.54      993.52     10.34 o 
   0   5  10     7026.40     6880.72     56.85 o 
   1   5  10      910.88      984.78     10.14 o 
   2   5  10     6621.63     6352.66     52.80 o 
   3   5  10     2977.25     2982.02     26.11 o 
   4   5  10     2759.90     2581.91     23.46 o 
   5   5  10     1119.65     1031.17     11.14 o 
   6   5  10      810.92      800.56      9.82 o 
   7   5  10     1556.10     1624.48     16.59 o 
   8   5  10     1151.20     1166.05     14.50 o 
   9   5  10     2401.38     2303.15     27.20 o 
  10   5  10      421.23      376.87      7.17 o 
  11   5  10      682.35      693.50     12.56 o 
  12   5  10       28.97       33.46      7.51 o 
  13   5  10       45.38       78.82     11.73 o 
 -13   6  10      335.21      405.31     19.29 o 
 -12   6  10      237.82      262.31     14.53 o 
 -11   6  10      196.31      180.31      7.75 o 
 -10   6  10      220.04      204.50      7.24 o 
  -9   6  10      935.78      951.74     12.34 o 
  -8   6  10      275.82      268.21      6.27 o 
  -7   6  10     1713.70     1787.26     17.61 o 
  -6   6  10        9.18       10.82      3.41 o 
  -5   6  10      492.08      541.16      7.33 o 
  -4   6  10     1743.39     1987.05     18.93 o 
  -3   6  10      966.14      830.72      9.23 o 
  -2   6  10     4288.02     4192.41     35.71 o 
  -1   6  10    11751.59    11234.65     92.10 o 
   0   6  10     7861.20     7190.59     59.90 o 
   1   6  10    11858.06    11342.09     96.92 o 
   2   6  10     4323.36     4179.60     36.07 o 
   3   6  10      973.41      835.70      9.12 o 
   4   6  10     1715.92     1926.57     18.46 o 
   5   6  10      489.20      538.90      7.31 o 
   6   6  10        9.09        6.96      3.38 o 
   7   6  10     1691.07     1767.21     17.82 o 
   8   6  10      273.40      269.83      6.47 o 
   9   6  10      942.85      967.88     13.93 o 
  10   6  10      222.63      216.86      7.16 o 
  11   6  10      196.43      168.65      7.95 o 
  12   6  10      232.78      270.61     10.39 o 
  13   6  10      337.93      427.01     16.57 o 
 -13   7  10       28.92       39.84     12.98 o 
 -12   7  10        2.80       12.12      8.23 o 
 -11   7  10      132.57      124.54      6.90 o 
 -10   7  10      425.78      446.58      9.31 o 
  -9   7  10      447.55      499.02      9.27 o 
  -8   7  10     1111.52     1163.21     13.30 o 
  -7   7  10     3489.81     3643.27     34.10 o 
  -6   7  10     1326.25     1395.46     14.41 o 
  -5   7  10     2336.15     2497.54     23.19 o 
  -4   7  10      375.17      368.95      6.02 o 
  -3   7  10     4892.78     5393.47     44.90 o 
  -2   7  10     2080.77     2231.92     19.93 o 
  -1   7  10     5040.49     5291.03     44.08 o 
   0   7  10      349.73      407.62      6.18 o 
   1   7  10     5046.06     5279.97     44.08 o 
   2   7  10     2110.11     2236.24     20.33 o 
   3   7  10     4940.12     5360.00     46.14 o 
   4   7  10      371.77      362.63      6.02 o 
   5   7  10     2336.10     2508.42     23.20 o 
   6   7  10     1323.59     1405.23     14.90 o 
   7   7  10     3468.58     3641.24     34.48 o 
   8   7  10     1099.69     1165.69     13.62 o 
   9   7  10      441.53      493.51      9.42 o 
  10   7  10      417.94      431.05      9.18 o 
  11   7  10      128.61      131.28      6.87 o 
  12   7  10        2.58        9.47      7.98 o 
  13   7  10       28.20       37.42     12.19 o 
 -13   8  10       33.27       27.95     14.77 o 
 -12   8  10       55.33       72.51     10.14 o 
 -11   8  10      490.54      486.63     12.84 o 
 -10   8  10      927.29      877.70     16.27 o 
  -9   8  10      214.35      189.29      7.33 o 
  -8   8  10     1555.32     1498.99     16.69 o 
  -7   8  10      550.78      517.58      7.76 o 
  -6   8  10     1386.83     1479.90     15.16 o 
  -5   8  10      792.41      777.79      9.32 o 
  -4   8  10      998.28     1018.09     10.98 o 
  -3   8  10     1894.52     2044.31     18.40 o 
  -2   8  10     4531.76     4620.67     39.08 o 
  -1   8  10      717.26      781.78      8.76 o 
   0   8  10     1199.08     1286.62     12.55 o 
   1   8  10      719.35      774.92      8.67 o 
   2   8  10     4563.98     4609.29     39.07 o 
   3   8  10     1864.91     1976.92     18.47 o 
   4   8  10      994.74     1004.44     10.94 o 
   5   8  10      778.69      759.67      9.55 o 
   6   8  10     1399.59     1493.94     15.59 o 
   7   8  10      548.62      522.59      7.88 o 
   8   8  10     1578.07     1527.08     17.30 o 
   9   8  10      208.86      190.54      7.28 o 
  10   8  10      926.16      901.59     17.71 o 
  11   8  10      498.31      476.05     12.89 o 
  12   8  10       53.80       60.73     10.18 o 
  13   8  10       32.18       62.62     14.24 o 
 -13   9  10       12.84       24.07     15.42 o 
 -12   9  10       43.25       50.37      9.77 o 
 -11   9  10      786.20      683.23     14.43 o 
 -10   9  10      532.20      494.76     10.78 o 
  -9   9  10      395.92      443.91      9.04 o 
  -8   9  10     1301.36     1285.94     15.40 o 
  -7   9  10     1218.87     1267.56     14.32 o 
  -6   9  10      287.14      260.05      5.72 o 
  -5   9  10        8.13        6.03      3.43 o 
  -4   9  10     1139.92     1130.81     12.16 o 
  -3   9  10     3176.43     3317.09     28.64 o 
  -2   9  10     1649.52     1520.55     14.26 o 
  -1   9  10     1169.15     1220.88     12.24 o 
   0   9  10      670.68      740.41      8.46 o 
   1   9  10     1150.73     1209.71     12.32 o 
   2   9  10     1637.48     1465.82     14.19 o 
   3   9  10     3184.71     3303.23     29.38 o 
   4   9  10     1149.34     1133.99     12.23 o 
   5   9  10        7.90        8.31      3.38 o 
   6   9  10      289.61      255.32      5.81 o 
   7   9  10     1226.33     1278.22     14.29 o 
   8   9  10     1291.79     1282.43     16.34 o 
   9   9  10      387.76      423.59      8.89 o 
  10   9  10      522.60      488.48     10.14 o 
  11   9  10      774.96      709.98     13.61 o 
  12   9  10       45.59       31.42     10.49 o 
  13   9  10       14.27       22.31     15.20 o 
 -13  10  10      138.54      184.78     25.80 o 
 -12  10  10       66.24       92.93     11.71 o 
 -11  10  10      166.40      172.05     10.77 o 
 -10  10  10      365.07      378.62      9.14 o 
  -9  10  10      642.09      582.91      9.69 o 
  -8  10  10      335.22      330.53      7.34 o 
  -7  10  10      621.41      636.93      9.70 o 
  -6  10  10      262.21      281.15      5.94 o 
  -5  10  10     3088.26     3003.23     27.74 o 
  -4  10  10     3474.01     3182.58     28.81 o 
  -3  10  10     1369.41     1461.34     14.14 o 
  -2  10  10     1802.39     1856.22     17.22 o 
  -1  10  10     1223.34     1167.50     11.78 o 
   0  10  10       62.72       94.72      3.90 o 
   1  10  10     1228.50     1158.68     11.74 o 
   2  10  10     1791.59     1818.66     17.49 o 
   3  10  10     1375.50     1467.16     14.49 o 
   4  10  10     3493.12     3175.89     29.09 o 
   5  10  10     3091.02     2998.46     28.15 o 
   6  10  10      259.70      272.96      5.92 o 
   7  10  10      641.24      665.27      9.72 o 
   8  10  10      336.53      323.32      7.19 o 
   9  10  10      629.14      582.77      9.70 o 
  10  10  10      371.35      358.31      8.95 o 
  11  10  10      167.90      180.05     12.47 o 
  12  10  10       67.74       92.64     11.71 o 
  13  10  10      134.55      166.99     21.04 o 
 -13  11  10       17.69       30.67     20.89 o 
 -12  11  10      176.96      134.61     14.06 o 
 -11  11  10      982.18      985.89     28.22 o 
 -10  11  10      789.37      803.51     14.56 o 
  -9  11  10       13.53       14.51      5.17 o 
  -8  11  10      649.81      648.36     10.05 o 
  -7  11  10       64.65       77.91      5.31 o 
  -6  11  10      281.83      263.71      6.08 o 
  -5  11  10       74.52       88.37      4.50 o 
  -4  11  10     4024.40     4057.63     36.42 o 
  -3  11  10      679.89      722.88      8.84 o 
  -2  11  10      185.86      186.69      4.74 o 
  -1  11  10     5392.60     5095.54     43.21 o 
   0  11  10     3217.67     2861.78     25.81 o 
   1  11  10     5377.54     5097.11     43.73 o 
   2  11  10      179.17      184.37      4.91 o 
   3  11  10      677.08      716.73      8.78 o 
   4  11  10     3994.17     3944.32     35.62 o 
   5  11  10       74.16       81.83      4.36 o 
   6  11  10      287.34      266.18      6.11 o 
   7  11  10       66.78       79.56      5.26 o 
   8  11  10      641.71      641.82     10.18 o 
   9  11  10       14.89       21.16      4.68 o 
  10  11  10      798.64      848.31     13.72 o 
  11  11  10      995.65      975.28     28.96 o 
  12  11  10      173.58      152.53     17.38 o 
  13  11  10       17.60       14.54     18.96 o 
 -12  12  10       85.09      107.01     14.15 o 
 -11  12  10      600.06      583.78     17.94 o 
 -10  12  10      430.30      468.94     10.45 o 
  -9  12  10      657.16      657.97     10.61 o 
  -8  12  10      654.49      648.26     11.76 o 
  -7  12  10     1076.29     1051.60     13.36 o 
  -6  12  10     1115.60     1105.48     12.58 o 
  -5  12  10     3054.83     3169.73     28.84 o 
  -4  12  10      464.19      484.36      7.48 o 
  -3  12  10     1372.09     1332.47     13.39 o 
  -2  12  10       92.10      105.96      4.20 o 
  -1  12  10       29.36       61.43      3.75 o 
   0  12  10       87.86      195.24      5.16 o 
   1  12  10       27.56       58.40      3.80 o 
   2  12  10       90.55      105.18      4.15 o 
   3  12  10     1355.69     1304.82     13.59 o 
   4  12  10      461.49      479.70      7.35 o 
   5  12  10     3031.47     3091.29     30.03 o 
   6  12  10     1095.48     1088.30     12.97 o 
   7  12  10     1076.72     1051.08     13.14 o 
   8  12  10      652.73      647.99     10.80 o 
   9  12  10      660.51      659.97     12.36 o 
  10  12  10      434.18      472.27     14.01 o 
  11  12  10      604.11      600.86     17.69 o 
  12  12  10       86.07       90.33     13.52 o 
 -12  13  10      245.06      275.75     23.69 o 
 -11  13  10      328.21      324.81     12.65 o 
 -10  13  10      195.58      202.73     10.00 o 
  -9  13  10       47.24       50.59      5.91 o 
  -8  13  10       67.46       70.10      5.94 o 
  -7  13  10     1073.34     1037.80     13.58 o 
  -6  13  10      425.35      429.46      7.46 o 
  -5  13  10     1180.30     1208.16     13.46 o 
  -4  13  10      287.01      281.81      5.93 o 
  -3  13  10     2325.32     2279.96     20.71 o 
  -2  13  10     3700.99     3867.09     33.47 o 
  -1  13  10     1950.54     1983.83     18.81 o 
   0  13  10      160.29      226.61      5.29 o 
   1  13  10     1967.77     2035.17     19.67 o 
   2  13  10     3685.59     3817.99     33.43 o 
   3  13  10     2300.60     2229.29     20.97 o 
   4  13  10      284.52      274.16      5.81 o 
   5  13  10     1183.70     1190.01     13.32 o 
   6  13  10      417.26      410.52      7.31 o 
   7  13  10     1059.28     1023.19     13.46 o 
   8  13  10       67.58       70.02      5.73 o 
   9  13  10       48.75       52.33      5.74 o 
  10  13  10      199.63      203.27      9.91 o 
  11  13  10      331.23      316.84     16.26 o 
  12  13  10      243.44      272.62     27.56 o 
 -12  14  10      355.33      393.35     24.35 o 
 -11  14  10      325.98      336.84     13.20 o 
 -10  14  10      156.09      156.49     10.77 o 
  -9  14  10      110.47      100.79      6.72 o 
  -8  14  10      282.09      289.10      8.04 o 
  -7  14  10      866.75      896.07     12.36 o 
  -6  14  10     1726.40     1662.96     19.85 o 
  -5  14  10      590.72      632.54      8.98 o 
  -4  14  10      250.02      253.22      5.68 o 
  -3  14  10      252.81      269.81      5.65 o 
  -2  14  10     9027.17     8818.31     77.81 o 
  -1  14  10     2240.03     2407.87     22.00 o 
   0  14  10       73.54       73.75      4.20 o 
   1  14  10     2226.53     2357.39     22.32 o 
   2  14  10     9000.47     8808.32     82.11 o 
   3  14  10      248.66      263.31      5.75 o 
   4  14  10      251.43      243.34      5.53 o 
   5  14  10      600.40      631.64      8.95 o 
   6  14  10     1719.91     1638.82     18.22 o 
   7  14  10      861.73      886.12     13.14 o 
   8  14  10      281.50      295.31      7.79 o 
   9  14  10      105.36      105.22      6.56 o 
  10  14  10      160.25      162.26     11.42 o 
  11  14  10      324.89      289.63     12.43 o 
  12  14  10      352.45      433.78     24.72 o 
 -12  15  10      220.99      163.27     28.69 o 
 -11  15  10      293.02      277.67     19.99 o 
 -10  15  10      217.65      246.15     16.51 o 
  -9  15  10     1779.50     1866.74     23.70 o 
  -8  15  10     1941.21     1814.48     24.38 o 
  -7  15  10       81.90      111.07      6.54 o 
  -6  15  10     2300.24     2493.08     25.72 o 
  -5  15  10      871.67      813.82     10.88 o 
  -4  15  10      588.49      641.39      8.77 o 
  -3  15  10     1861.06     1754.61     17.30 o 
  -2  15  10      613.38      599.12      8.41 o 
  -1  15  10      567.56      619.31      9.23 o 
   0  15  10       29.47       40.16      4.03 o 
   1  15  10      578.53      621.13      8.88 o 
   2  15  10      611.24      599.81      8.34 o 
   3  15  10     1861.26     1775.77     17.63 o 
   4  15  10      576.23      622.35      9.09 o 
   5  15  10      860.52      788.11     10.54 o 
   6  15  10     2280.62     2429.50     27.20 o 
   7  15  10       83.78      109.38      6.51 o 
   8  15  10     1923.51     1830.86     21.60 o 
   9  15  10     1780.16     1859.63     26.00 o 
  10  15  10      221.02      249.47     13.73 o 
  11  15  10      292.06      318.29     20.47 o 
  12  15  10      224.51      142.12     25.87 o 
 -11  16  10      318.81      377.17     22.02 o 
 -10  16  10      130.07      127.87     15.21 o 
  -9  16  10       33.17       41.12      6.75 o 
  -8  16  10     1179.43     1139.47     20.91 o 
  -7  16  10      522.59      527.38     10.13 o 
  -6  16  10      922.48      836.24     12.95 o 
  -5  16  10      860.61      810.39     11.04 o 
  -4  16  10      313.54      280.62      6.13 o 
  -3  16  10     1331.42     1371.47     14.50 o 
  -2  16  10     1903.79     1963.87     19.26 o 
  -1  16  10      694.58      685.66      9.24 o 
   0  16  10     6722.91     6657.27     61.69 o 
   1  16  10      691.82      675.75      9.09 o 
   2  16  10     1910.06     1950.11     19.87 o 
   3  16  10     1317.85     1360.26     14.57 o 
   4  16  10      315.89      284.98      6.12 o 
   5  16  10      848.86      795.30     10.91 o 
   6  16  10      933.26      839.08     11.93 o 
   7  16  10      518.32      538.34     10.09 o 
   8  16  10     1167.20     1138.11     17.48 o 
   9  16  10       35.09       43.52      6.66 o 
  10  16  10      128.57      131.84     12.00 o 
  11  16  10      324.65      381.84     18.59 o 
 -11  17  10      111.39      120.47     21.31 o 
 -10  17  10       43.76       44.52     12.04 o 
  -9  17  10      286.50      305.41     10.51 o 
  -8  17  10      473.46      394.37     10.07 o 
  -7  17  10      528.55      537.41     10.60 o 
  -6  17  10     1121.47     1026.94     14.84 o 
  -5  17  10      501.40      482.64      8.62 o 
  -4  17  10     1373.24     1285.94     14.84 o 
  -3  17  10      193.09      199.84      5.81 o 
  -2  17  10     2032.49     2058.65     20.33 o 
  -1  17  10      455.58      445.49      7.59 o 
   0  17  10     7414.85     7114.81     70.87 o 
   1  17  10      460.88      450.89      7.46 o 
   2  17  10     2047.70     2067.63     20.70 o 
   3  17  10      191.08      183.17      6.06 o 
   4  17  10     1376.46     1301.98     15.26 o 
   5  17  10      499.70      481.40      8.42 o 
   6  17  10     1107.96     1008.16     13.18 o 
   7  17  10      529.83      553.78     10.64 o 
   8  17  10      467.03      391.69      9.76 o 
   9  17  10      284.96      298.07     12.77 o 
  10  17  10       42.93       50.96     11.73 o 
  11  17  10      111.26      137.77     20.20 o 
 -11  18  10       93.83       74.47     25.45 o 
 -10  18  10      304.36      342.18     20.73 o 
  -9  18  10       12.90       19.06      8.98 o 
  -8  18  10      562.25      529.71     14.03 o 
  -7  18  10      516.74      482.78     10.61 o 
  -6  18  10     1324.81     1292.40     19.37 o 
  -5  18  10      136.16      154.20      6.27 o 
  -4  18  10       17.92       21.17      4.57 o 
  -3  18  10      361.96      351.88      7.53 o 
  -2  18  10       90.83      111.19      5.56 o 
  -1  18  10     1206.77     1211.19     13.70 o 
   0  18  10        2.05        5.69      4.21 o 
   1  18  10     1184.73     1198.38     13.79 o 
   2  18  10       93.01      123.56      5.56 o 
   3  18  10      364.64      355.30      7.46 o 
   4  18  10       19.28       26.65      4.42 o 
   5  18  10      132.42      146.59      5.77 o 
   6  18  10     1330.75     1279.97     23.66 o 
   7  18  10      509.60      477.94     10.63 o 
   8  18  10      560.28      535.27     12.29 o 
   9  18  10       11.33        8.54      8.51 o 
  10  18  10      310.51      326.04     19.90 o 
  11  18  10       94.86       86.34     25.07 o 
 -10  19  10      345.57      334.04     23.63 o 
  -9  19  10      236.43      269.37     23.09 o 
  -8  19  10      627.41      600.47     16.55 o 
  -7  19  10      144.72      190.51      9.70 o 
  -6  19  10       14.70        7.03      5.00 o 
  -5  19  10       49.12       35.48      4.61 o 
  -4  19  10     1738.76     1515.10     19.00 o 
  -3  19  10      567.57      572.17      9.25 o 
  -2  19  10      696.60      679.11     10.25 o 
  -1  19  10     5717.33     5804.84     81.21 o 
   0  19  10       30.61       23.59      4.63 o 
   1  19  10     5736.17     5837.01     74.29 o 
   2  19  10      693.26      682.66     10.71 o 
   3  19  10      559.41      571.65      9.25 o 
   4  19  10     1754.52     1490.32     19.96 o 
   5  19  10       46.12       27.61      4.74 o 
   6  19  10       14.45        4.50      4.73 o 
   7  19  10      145.56      190.90     10.90 o 
   8  19  10      619.50      577.65     16.28 o 
   9  19  10      230.98      244.78     21.44 o 
  10  19  10      341.95      327.04     25.90 o 
 -10  20  10      283.20      377.72     38.68 o 
  -9  20  10      156.72      196.38     16.87 o 
  -8  20  10      111.33       90.36     10.31 o 
  -7  20  10      501.61      440.66     11.85 o 
  -6  20  10      219.16      171.63      8.18 o 
  -5  20  10      128.63      100.34      5.39 o 
  -4  20  10      319.15      298.59      7.76 o 
  -3  20  10      119.68      127.59      6.06 o 
  -2  20  10      500.33      559.94      9.66 o 
  -1  20  10      357.82      332.89      7.63 o 
   0  20  10      558.35      572.47      9.40 o 
   1  20  10      362.69      344.11      7.62 o 
   2  20  10      491.02      535.31      9.35 o 
   3  20  10      119.16      135.42      6.07 o 
   4  20  10      322.86      306.96      7.82 o 
   5  20  10      126.26      105.09      5.67 o 
   6  20  10      210.43      163.09      8.44 o 
   7  20  10      499.20      434.68     11.93 o 
   8  20  10      105.76      107.76     10.86 o 
   9  20  10      153.55      201.91     15.95 o 
  10  20  10      287.13      313.23     30.10 o 
  -9  21  10       48.02       27.05     15.86 o 
  -8  21  10      436.30      428.75     17.12 o 
  -7  21  10      126.41       96.27      9.98 o 
  -6  21  10       65.37       65.47      6.79 o 
  -5  21  10      308.83      283.54      9.17 o 
  -4  21  10      169.95      171.91      7.09 o 
  -3  21  10       66.68       67.64      5.74 o 
  -2  21  10      590.10      576.28     10.60 o 
  -1  21  10     1088.45     1109.36     14.74 o 
   0  21  10       20.78       24.13      4.92 o 
   1  21  10     1102.60     1140.57     16.50 o 
   2  21  10      597.31      600.81     10.41 o 
   3  21  10       69.41       80.26      5.63 o 
   4  21  10      177.51      185.89      8.93 o 
   5  21  10      313.90      287.18      9.07 o 
   6  21  10       63.36       61.67      6.68 o 
   7  21  10      130.59      100.39     10.73 o 
   8  21  10      432.20      433.31     20.38 o 
   9  21  10       46.25       39.52     15.88 o 
  -9  22  10       24.73       19.60     18.50 o 
  -8  22  10       53.53       64.64     14.30 o 
  -7  22  10      191.05      164.28     19.42 o 
  -6  22  10      698.34      720.72     23.57 o 
  -5  22  10      586.48      573.46     12.02 o 
  -4  22  10       47.88       54.42      5.85 o 
  -3  22  10      119.58      111.95      6.26 o 
  -2  22  10       45.28       31.37      5.37 o 
  -1  22  10       66.81       67.63      5.59 o 
   0  22  10      513.39      434.25     10.41 o 
   1  22  10       62.12       66.68      5.63 o 
   2  22  10       43.33       39.15      5.60 o 
   3  22  10      119.86      108.99      6.35 o 
   4  22  10       50.72       49.55      5.79 o 
   5  22  10      580.98      558.20     14.46 o 
   6  22  10      700.55      684.75     18.79 o 
   7  22  10      195.65      126.79     14.35 o 
   8  22  10       54.77       48.85     12.59 o 
   9  22  10       26.02       22.49     20.61 o 
  -8  23  10      180.12      190.10     32.62 o 
  -7  23  10       15.02       33.72     12.78 o 
  -6  23  10        8.65        6.32     10.43 o 
  -5  23  10       45.66       44.10      8.29 o 
  -4  23  10        3.22        7.60      6.36 o 
  -3  23  10       64.74       62.32      6.79 o 
  -2  23  10      232.13      216.58     11.69 o 
  -1  23  10      351.02      334.48      8.33 o 
   0  23  10       37.14       45.45      5.65 o 
   1  23  10      349.89      344.19      8.47 o 
   2  23  10      236.09      242.84     11.26 o 
   3  23  10       69.36       73.31      6.87 o 
   4  23  10        2.78        2.34      6.11 o 
   5  23  10       43.72       29.67      7.67 o 
   6  23  10        7.76        8.56      9.66 o 
   7  23  10       15.51       15.41     11.51 o 
   8  23  10      179.46      159.75     26.45 o 
  -7  24  10      106.24       97.52     23.91 o 
  -6  24  10      312.51      324.26     20.07 o 
  -5  24  10      172.59      148.66     12.09 o 
  -4  24  10       26.35       18.28      8.06 o 
  -3  24  10      660.58      630.99     13.43 o 
  -2  24  10       24.24       26.98      6.84 o 
  -1  24  10       45.18       37.22      5.81 o 
   0  24  10      297.02      252.35     11.19 o 
   1  24  10       43.71       35.04      5.97 o 
   2  24  10       24.42       18.35      6.75 o 
   3  24  10      656.45      642.86     15.21 o 
   4  24  10       26.73       27.95      7.50 o 
   5  24  10      167.72      152.97     12.19 o 
   6  24  10      308.78      302.20     15.42 o 
   7  24  10      106.39       57.18     15.86 o 
  -7  25  10        0.93       -2.96     17.30 o 
  -6  25  10      383.00      407.56     28.89 o 
  -5  25  10      222.25      283.81     17.96 o 
  -4  25  10       30.84       42.67     10.28 o 
  -3  25  10      261.85      305.43     14.02 o 
  -2  25  10       40.88       28.82      8.37 o 
  -1  25  10      122.62       84.15      8.31 o 
   0  25  10      284.84      335.29     14.84 o 
   1  25  10      126.75      115.13      9.16 o 
   2  25  10       39.37       40.62      7.91 o 
   3  25  10      264.15      316.04     14.12 o 
   4  25  10       28.80       18.30      9.25 o 
   5  25  10      217.77      327.63     19.70 o 
   6  25  10      380.21      445.39     23.90 o 
   7  25  10        1.16       27.66     15.86 o 
  -6  26  10       76.25       42.57     19.88 o 
  -5  26  10        1.63        5.99     15.03 o 
  -4  26  10      177.26      161.89     21.02 o 
  -3  26  10      187.40      212.89     20.85 o 
  -2  26  10       47.78       51.97     10.23 o 
  -1  26  10      848.08      871.04     20.88 o 
   0  26  10      624.12      620.84     18.19 o 
   1  26  10      859.59      843.63     22.06 o 
   2  26  10       45.64       48.49      9.82 o 
   3  26  10      184.85      237.71     15.95 o 
   4  26  10      177.66      133.99     15.56 o 
   5  26  10        1.57       -0.01     13.43 o 
   6  26  10       73.88       60.35     17.11 o 
  -5  27  10       71.11       41.30     29.83 o 
  -4  27  10      100.72       67.22     21.87 o 
  -3  27  10       25.20        0.72     13.65 o 
  -2  27  10      817.63      802.21     24.93 o 
  -1  27  10      106.42       73.94     11.14 o 
   0  27  10      202.45      284.15     18.87 o 
   1  27  10      107.59      116.12     12.47 o 
   2  27  10      817.37      727.84     23.47 o 
   3  27  10       27.87       13.58     12.97 o 
   4  27  10       97.73      129.12     23.61 o 
   5  27  10       75.00       78.32     25.65 o 
  -3  28  10      429.05      520.82     34.46 o 
  -2  28  10      165.62      146.15     24.06 o 
  -1  28  10      149.58      108.23     19.57 o 
   0  28  10      197.17      183.05     28.44 o 
   1  28  10      147.19      154.03     16.80 o 
   2  28  10      167.77      201.15     25.14 o 
   3  28  10      425.61      501.49     35.18 o 
  -1  29  10        1.23      -19.17     19.17 o 
   0  29  10      749.94      822.43     43.29 o 
   1  29  10        1.03       -2.36     17.63 o 
   1   0  11     5130.49     4197.94     36.04 o 
   2   0  11     3586.49     3443.45     29.36 o 
   3   0  11     2906.34     2680.49     23.42 o 
   4   0  11     1502.34     1429.86     13.64 o 
   5   0  11      324.07      312.39      5.49 o 
   6   0  11      318.96      305.05      5.43 o 
   7   0  11      641.49      619.33      7.99 o 
   8   0  11     1052.63      984.45     11.10 o 
   9   0  11      376.25      446.28      8.14 o 
  10   0  11       32.10       53.17      5.46 o 
  11   0  11        5.23        8.74      5.26 o 
  12   0  11     1151.78     1052.96     19.37 o 
  13   0  11      242.72      208.29     18.51 o 
 -13   1  11      764.64      678.76     32.25 o 
 -12   1  11       45.70       45.18      6.70 o 
 -11   1  11       42.51       51.45      5.66 o 
 -10   1  11      281.11      299.67      8.14 o 
  -9   1  11      146.17      163.44      5.97 o 
  -8   1  11      638.57      616.58      7.93 o 
  -7   1  11      356.32      295.77      5.54 o 
  -6   1  11     1215.96     1249.03     12.33 o 
  -5   1  11      774.23      680.83      8.42 o 
  -4   1  11     1188.38     1109.22     11.39 o 
  -3   1  11    13928.78    14426.05    120.43 o 
  -2   1  11     1318.40     1354.99     13.11 o 
  -1   1  11     2609.66     2639.26     23.16 o 
   0   1  11      442.33      557.39      7.11 o 
   1   1  11     2598.71     2643.12     23.00 o 
   2   1  11     1337.62     1375.98     13.12 o 
   3   1  11    13928.45    14381.86    117.38 o 
   4   1  11     1190.97     1108.22     11.19 o 
   5   1  11      775.93      673.57      8.33 o 
   6   1  11     1211.19     1234.97     12.32 o 
   7   1  11      348.91      284.91      5.43 o 
   8   1  11      650.81      637.89      8.33 o 
   9   1  11      140.68      149.89      6.04 o 
  10   1  11      284.70      305.56      7.46 o 
  11   1  11       42.62       46.23      5.75 o 
  12   1  11       46.89       47.73      6.65 o 
  13   1  11      761.81      737.49     25.87 o 
 -13   2  11       15.64       20.14     11.93 o 
 -12   2  11      668.53      604.21     12.79 o 
 -11   2  11      151.38      143.49      7.36 o 
 -10   2  11       58.83       99.42      5.55 o 
  -9   2  11      954.22      968.80     11.72 o 
  -8   2  11      109.90      123.05      4.58 o 
  -7   2  11      570.58      612.17      7.73 o 
  -6   2  11      149.73      175.03      4.57 o 
  -5   2  11     3517.42     3650.17     31.17 o 
  -4   2  11      227.50      208.82      4.66 o 
  -3   2  11     1413.41     1663.58     15.59 o 
  -2   2  11     5844.00     6498.98     53.77 o 
  -1   2  11     6945.75     6512.08     53.88 o 
   0   2  11     7616.95     7397.75     60.84 o 
   1   2  11     6966.18     6549.62     53.89 o 
   2   2  11     5841.86     6459.70     53.37 o 
   3   2  11     1389.90     1624.09     15.38 o 
   4   2  11      227.71      206.25      4.83 o 
   5   2  11     3511.20     3637.27     31.17 o 
   6   2  11      150.07      173.38      4.70 o 
   7   2  11      569.03      615.40      8.11 o 
   8   2  11      110.15      120.28      4.58 o 
   9   2  11      943.94      975.61     12.02 o 
  10   2  11       58.99      113.70      5.88 o 
  11   2  11      160.58      169.69      6.64 o 
  12   2  11      669.63      623.29     17.27 o 
  13   2  11       14.30       27.42     11.67 o 
 -13   3  11      167.34      178.98     14.46 o 
 -12   3  11      227.85      234.68     12.34 o 
 -11   3  11     1582.53     1506.15     22.80 o 
 -10   3  11      326.50      335.01      7.46 o 
  -9   3  11       69.38       84.91      4.56 o 
  -8   3  11      243.18      264.84      5.73 o 
  -7   3  11      949.75      979.11     10.88 o 
  -6   3  11     2490.11     2397.16     21.77 o 
  -5   3  11       21.36       31.59      3.27 o 
  -4   3  11      751.52      871.56      9.53 o 
  -3   3  11     1025.19     1003.53     10.57 o 
  -2   3  11     5207.09     5170.91     43.03 o 
  -1   3  11     1164.83     1020.38     10.42 o 
   0   3  11    16304.11    17750.96    144.76 o 
   1   3  11     1148.49      995.75     10.38 o 
   2   3  11     5213.67     5155.34     43.03 o 
   3   3  11     1032.95     1009.58     10.47 o 
   4   3  11      752.38      874.40      9.57 o 
   5   3  11       23.42       39.51      3.27 o 
   6   3  11     2518.55     2429.44     22.03 o 
   7   3  11      953.79      984.98     10.85 o 
   8   3  11      252.66      279.76      6.08 o 
   9   3  11       71.49       91.04      4.91 o 
  10   3  11      323.13      318.90      7.39 o 
  11   3  11     1583.84     1490.41     19.26 o 
  12   3  11      230.63      230.77     10.21 o 
  13   3  11      167.02      187.31     18.32 o 
 -13   4  11      120.93      101.19     15.31 o 
 -12   4  11      241.55      249.42     10.69 o 
 -11   4  11      177.52      174.15      6.42 o 
 -10   4  11      543.70      463.44      8.39 o 
  -9   4  11      369.63      321.31      6.41 o 
  -8   4  11      132.26      135.44      4.64 o 
  -7   4  11      154.47      159.42      4.77 o 
  -6   4  11      115.55      135.49      4.47 o 
  -5   4  11      346.52      330.24      5.60 o 
  -4   4  11     2749.33     2947.48     25.75 o 
  -3   4  11     2319.75     2303.64     20.65 o 
  -2   4  11     1056.54      914.16      9.89 o 
  -1   4  11     3855.82     4070.57     34.32 o 
   0   4  11       15.66       45.55      3.44 o 
   1   4  11     3854.32     4054.62     34.32 o 
   2   4  11     1043.28      891.22      9.63 o 
   3   4  11     2322.64     2277.94     20.62 o 
   4   4  11     2769.12     2970.78     25.76 o 
   5   4  11      346.03      331.42      5.51 o 
   6   4  11      121.59      132.39      4.21 o 
   7   4  11      154.68      166.37      5.43 o 
   8   4  11      132.22      134.69      4.55 o 
   9   4  11      369.06      322.73      6.49 o 
  10   4  11      532.64      461.24      8.73 o 
  11   4  11      178.02      166.05      6.39 o 
  12   4  11      244.17      258.45     11.26 o 
  13   4  11      121.41       88.79     12.61 o 
 -13   5  11      307.73      327.16     16.79 o 
 -12   5  11       47.92       41.82      7.96 o 
 -11   5  11      661.74      589.35     10.46 o 
 -10   5  11      337.38      283.42      7.46 o 
  -9   5  11       54.11       58.49      4.49 o 
  -8   5  11      575.24      621.08      8.21 o 
  -7   5  11      756.25      748.78      9.38 o 
  -6   5  11     1044.19     1128.05     12.45 o 
  -5   5  11     2048.66     2081.41     19.26 o 
  -4   5  11      639.69      643.90      7.68 o 
  -3   5  11     3193.38     3144.79     27.12 o 
  -2   5  11     5986.55     6393.85     53.79 o 
  -1   5  11     9170.91     9819.12     81.63 o 
   0   5  11      578.51      453.51      6.38 o 
   1   5  11     9147.10     9750.13     80.03 o 
   2   5  11     5995.31     6384.81     53.44 o 
   3   5  11     3202.62     3125.71     27.11 o 
   4   5  11      637.27      638.85      7.85 o 
   5   5  11     2058.63     2083.17     19.27 o 
   6   5  11     1064.79     1152.26     12.48 o 
   7   5  11      766.64      761.94      9.75 o 
   8   5  11      559.44      613.62     10.10 o 
   9   5  11       50.27       53.67      4.44 o 
  10   5  11      340.79      289.60      6.17 o 
  11   5  11      662.34      581.80     14.93 o 
  12   5  11       47.20       36.59      8.03 o 
  13   5  11      313.43      324.49     18.71 o 
 -13   6  11      387.60      446.09     23.35 o 
 -12   6  11      491.95      436.08     16.91 o 
 -11   6  11      358.74      325.18     10.09 o 
 -10   6  11      388.27      401.73      8.49 o 
  -9   6  11      243.50      269.45      6.51 o 
  -8   6  11      527.65      488.13      7.45 o 
  -7   6  11       66.43       94.97      4.61 o 
  -6   6  11      834.26      867.90     10.16 o 
  -5   6  11      683.67      656.48      8.64 o 
  -4   6  11     1262.11     1328.60     13.73 o 
  -3   6  11     2512.75     2515.19     22.12 o 
  -2   6  11     2089.98     2113.03     19.43 o 
  -1   6  11     1006.11      910.00      9.78 o 
   0   6  11      219.53      266.74      5.50 o 
   1   6  11     1018.34      919.58      9.79 o 
   2   6  11     2088.31     2115.65     19.50 o 
   3   6  11     2496.56     2483.00     22.59 o 
   4   6  11     1260.30     1325.86     13.50 o 
   5   6  11      681.63      654.38      8.38 o 
   6   6  11      832.86      862.01     10.50 o 
   7   6  11       66.16       86.44      4.51 o 
   8   6  11      526.09      499.74      7.75 o 
   9   6  11      238.25      258.46      6.53 o 
  10   6  11      386.91      409.83      8.62 o 
  11   6  11      364.90      331.20      9.55 o 
  12   6  11      492.79      454.97     14.78 o 
  13   6  11      385.61      433.33     17.95 o 
 -13   7  11      261.91      323.25     20.14 o 
 -12   7  11      238.15      266.62     15.63 o 
 -11   7  11        4.94       17.35      6.36 o 
 -10   7  11      506.75      498.61     10.58 o 
  -9   7  11      532.18      534.72      9.46 o 
  -8   7  11     3545.80     3457.46     39.98 o 
  -7   7  11      461.92      453.13      7.18 o 
  -6   7  11     2761.13     2641.25     24.67 o 
  -5   7  11     1308.18     1232.63     13.29 o 
  -4   7  11     1485.61     1235.06     12.92 o 
  -3   7  11     2730.56     2963.99     25.63 o 
  -2   7  11     1264.50     1285.99     12.77 o 
  -1   7  11     4214.56     4215.48     36.86 o 
   0   7  11     3296.71     3416.12     29.94 o 
   1   7  11     4269.00     4292.59     36.11 o 
   2   7  11     1247.81     1261.16     12.73 o 
   3   7  11     2730.13     2909.25     25.79 o 
   4   7  11     1492.93     1239.54     13.03 o 
   5   7  11     1306.87     1227.69     13.12 o 
   6   7  11     2750.58     2601.24     24.81 o 
   7   7  11      448.07      438.70      7.23 o 
   8   7  11     3536.04     3530.27     42.10 o 
   9   7  11      540.73      568.55      9.84 o 
  10   7  11      507.55      483.58     11.05 o 
  11   7  11        4.78        6.24      5.92 o 
  12   7  11      235.55      243.51     13.89 o 
  13   7  11      255.84      299.65     18.80 o 
 -13   8  11       19.75       23.09     15.63 o 
 -12   8  11      138.32      146.20     11.24 o 
 -11   8  11      136.14      154.21     10.23 o 
 -10   8  11      204.69      212.27      7.89 o 
  -9   8  11      643.86      609.89     10.55 o 
  -8   8  11     1797.23     1714.29     20.66 o 
  -7   8  11     2656.24     2544.12     24.33 o 
  -6   8  11      682.29      719.15      9.27 o 
  -5   8  11      333.09      397.07      6.68 o 
  -4   8  11     1550.76     1388.16     14.40 o 
  -3   8  11       40.61       72.16      3.69 o 
  -2   8  11     2291.11     2083.08     18.86 o 
  -1   8  11      462.93      400.46      6.12 o 
   0   8  11     6273.73     6541.25     54.30 o 
   1   8  11      462.65      409.13      6.09 o 
   2   8  11     2269.12     2052.08     19.18 o 
   3   8  11       40.77       65.85      3.64 o 
   4   8  11     1575.18     1403.70     14.77 o 
   5   8  11      332.95      397.55      6.83 o 
   6   8  11      682.62      721.64      9.78 o 
   7   8  11     2655.58     2570.73     25.10 o 
   8   8  11     1786.66     1734.09     22.10 o 
   9   8  11      643.85      613.82     10.60 o 
  10   8  11      206.15      225.44      8.26 o 
  11   8  11      137.28      161.45      8.01 o 
  12   8  11      145.83      139.58     12.33 o 
  13   8  11       19.47       25.62     14.80 o 
 -13   9  11       29.79       20.32     16.68 o 
 -12   9  11      100.42      111.32     12.32 o 
 -11   9  11      226.91      197.84     10.72 o 
 -10   9  11     1098.95     1145.90     18.96 o 
  -9   9  11       83.44      119.33      6.31 o 
  -8   9  11     2154.38     2220.74     26.77 o 
  -7   9  11      565.49      573.57      8.26 o 
  -6   9  11      561.64      508.50      7.71 o 
  -5   9  11       64.87       97.15      4.65 o 
  -4   9  11      350.19      389.64      6.66 o 
  -3   9  11      790.32      778.48      8.96 o 
  -2   9  11     2860.88     2765.27     24.36 o 
  -1   9  11     1842.69     1985.76     18.53 o 
   0   9  11     6502.74     5808.71     48.56 o 
   1   9  11     1816.07     1959.61     18.08 o 
   2   9  11     2864.38     2749.32     24.36 o 
   3   9  11      789.03      755.33      9.12 o 
   4   9  11      349.25      393.69      6.54 o 
   5   9  11       66.08       89.49      4.40 o 
   6   9  11      562.29      504.76      7.74 o 
   7   9  11      564.34      580.45      8.39 o 
   8   9  11     2148.42     2204.25     25.92 o 
   9   9  11       86.56      135.38      6.81 o 
  10   9  11     1101.29     1125.90     18.11 o 
  11   9  11      227.28      209.38      9.68 o 
  12   9  11      102.17      111.74     12.41 o 
  13   9  11       28.45       36.95     15.97 o 
 -13  10  11      221.04      265.44     24.11 o 
 -12  10  11      238.46      249.24     15.90 o 
 -11  10  11      288.89      274.98     10.03 o 
 -10  10  11      204.82      226.09     10.12 o 
  -9  10  11      842.85      868.12     12.28 o 
  -8  10  11      160.79      203.39      7.48 o 
  -7  10  11      487.89      505.25      8.04 o 
  -6  10  11      403.22      369.16      6.87 o 
  -5  10  11     3415.48     3265.31     31.01 o 
  -4  10  11      327.59      299.52      6.06 o 
  -3  10  11    10506.46    10349.32     88.52 o 
  -2  10  11      273.73      244.62      5.24 o 
  -1  10  11     1588.41     1521.72     14.95 o 
   0  10  11       23.20       28.18      3.35 o 
   1  10  11     1590.23     1533.22     14.72 o 
   2  10  11      275.83      237.15      5.12 o 
   3  10  11    10546.27    10340.95     89.25 o 
   4  10  11      325.93      295.66      6.17 o 
   5  10  11     3401.61     3210.07     31.28 o 
   6  10  11      402.10      370.25      6.86 o 
   7  10  11      485.25      489.27      9.82 o 
   8  10  11      160.97      198.11      7.02 o 
   9  10  11      849.74      873.44     12.12 o 
  10  10  11      206.79      230.75      8.83 o 
  11  10  11      288.19      290.16      9.99 o 
  12  10  11      239.29      233.38     18.58 o 
  13  10  11      216.27      275.13     22.05 o 
 -12  11  11      383.88      404.99     17.44 o 
 -11  11  11      174.55      151.38      9.92 o 
 -10  11  11      407.09      396.24     10.10 o 
  -9  11  11      303.50      316.22      8.33 o 
  -8  11  11     2129.82     2134.04     25.18 o 
  -7  11  11      291.40      255.71      6.44 o 
  -6  11  11      373.91      396.31      7.11 o 
  -5  11  11      686.93      601.29      8.73 o 
  -4  11  11      477.51      502.19      7.65 o 
  -3  11  11      926.66      926.01     10.41 o 
  -2  11  11     1777.35     1671.00     16.25 o 
  -1  11  11     2567.66     2346.65     21.18 o 
   0  11  11     1922.21     1775.01     17.16 o 
   1  11  11     2546.90     2327.67     21.16 o 
   2  11  11     1785.42     1661.55     16.36 o 
   3  11  11      925.79      913.64     10.44 o 
   4  11  11      478.23      496.67      7.64 o 
   5  11  11      698.35      594.42      8.87 o 
   6  11  11      374.01      396.95      7.17 o 
   7  11  11      284.45      253.63      6.54 o 
   8  11  11     2135.24     2226.05     26.05 o 
   9  11  11      311.11      325.98      8.25 o 
  10  11  11      410.16      407.71     10.62 o 
  11  11  11      175.77      132.28      9.32 o 
  12  11  11      386.54      403.30     18.80 o 
 -12  12  11      624.18      546.11     21.77 o 
 -11  12  11      188.30      186.06     10.81 o 
 -10  12  11      199.06      197.34      8.52 o 
  -9  12  11      342.33      328.96      8.86 o 
  -8  12  11      379.20      417.11      8.63 o 
  -7  12  11      685.05      759.41     10.71 o 
  -6  12  11       14.11       24.94      4.23 o 
  -5  12  11      863.62      809.21     10.19 o 
  -4  12  11      989.02      982.63     11.53 o 
  -3  12  11     1223.72     1188.26     12.34 o 
  -2  12  11     2169.34     1904.06     17.93 o 
  -1  12  11     3213.57     3072.68     27.35 o 
   0  12  11      783.02      803.51      9.58 o 
   1  12  11     3213.11     3068.21     27.89 o 
   2  12  11     2204.45     1921.51     18.27 o 
   3  12  11     1228.57     1186.21     12.54 o 
   4  12  11      961.92      955.79     11.64 o 
   5  12  11      860.07      790.07     10.22 o 
   6  12  11       15.30       27.45      4.15 o 
   7  12  11      684.51      764.49     11.42 o 
   8  12  11      381.11      413.15      8.75 o 
   9  12  11      339.94      312.40      8.65 o 
  10  12  11      196.72      196.08     10.87 o 
  11  12  11      189.43      169.89     11.16 o 
  12  12  11      613.39      498.85     22.87 o 
 -12  13  11      165.53      164.55     21.74 o 
 -11  13  11      474.35      457.70     14.92 o 
 -10  13  11      478.45      515.32     13.28 o 
  -9  13  11      409.40      420.89      9.44 o 
  -8  13  11      368.02      424.35      9.03 o 
  -7  13  11      521.74      527.12      9.59 o 
  -6  13  11     3679.89     3485.82     33.97 o 
  -5  13  11      111.02      163.06      5.77 o 
  -4  13  11     5286.28     5308.41     46.43 o 
  -3  13  11      160.02      144.34      4.86 o 
  -2  13  11     1295.31     1284.27     13.51 o 
  -1  13  11     1267.52     1255.02     12.92 o 
   0  13  11     4580.53     4381.60     37.88 o 
   1  13  11     1272.00     1255.07     13.14 o 
   2  13  11     1308.90     1285.65     13.36 o 
   3  13  11      158.92      144.78      4.87 o 
   4  13  11     5301.45     5321.50     49.89 o 
   5  13  11      109.80      152.56      5.98 o 
   6  13  11     3655.43     3522.40     34.74 o 
   7  13  11      532.10      549.44      9.65 o 
   8  13  11      370.04      431.30      9.28 o 
   9  13  11      400.86      422.25      9.63 o 
  10  13  11      479.82      489.19     12.56 o 
  11  13  11      473.03      442.19     15.23 o 
  12  13  11      168.34      141.79     19.86 o 
 -12  14  11      149.58      192.73     24.96 o 
 -11  14  11      518.98      572.59     22.23 o 
 -10  14  11      114.44       64.29      8.00 o 
  -9  14  11     1343.55     1352.52     24.20 o 
  -8  14  11       31.01       20.95      5.79 o 
  -7  14  11      104.07       84.21      6.21 o 
  -6  14  11      189.51      194.06      6.18 o 
  -5  14  11     1230.18     1274.21     14.30 o 
  -4  14  11      254.12      258.43      5.90 o 
  -3  14  11     2482.10     2490.45     23.09 o 
  -2  14  11       20.07       34.80      3.89 o 
  -1  14  11      431.81      474.09      7.43 o 
   0  14  11        8.60        2.74      3.57 o 
   1  14  11      428.17      472.08      7.56 o 
   2  14  11       20.61       35.37      3.89 o 
   3  14  11     2478.25     2453.97     23.00 o 
   4  14  11      255.53      253.68      5.80 o 
   5  14  11     1244.40     1272.59     16.15 o 
   6  14  11      189.89      190.13      6.27 o 
   7  14  11      103.32       85.70      6.31 o 
   8  14  11       30.75       27.59      5.67 o 
   9  14  11     1342.26     1355.75     19.46 o 
  10  14  11      113.55       68.49      7.92 o 
  11  14  11      527.60      608.16     20.78 o 
  12  14  11      149.61      213.12     26.51 o 
 -11  15  11       27.41       33.87     13.98 o 
 -10  15  11      606.97      612.50     23.32 o 
  -9  15  11      162.82      188.87      9.22 o 
  -8  15  11      247.94      291.99      9.17 o 
  -7  15  11      540.76      602.41     10.56 o 
  -6  15  11      740.24      743.66     10.95 o 
  -5  15  11      593.11      555.83      9.03 o 
  -4  15  11       67.87       63.95      4.31 o 
  -3  15  11      815.33      770.85      9.63 o 
  -2  15  11       69.65       82.11      4.62 o 
  -1  15  11     1470.89     1452.24     14.75 o 
   0  15  11     1692.21     1746.35     17.65 o 
   1  15  11     1473.03     1450.16     15.00 o 
   2  15  11       70.85       82.76      4.61 o 
   3  15  11      810.86      748.94      9.54 o 
   4  15  11       68.05       62.75      4.23 o 
   5  15  11      581.69      543.62      8.76 o 
   6  15  11      738.71      761.89     10.81 o 
   7  15  11      537.82      594.53     10.67 o 
   8  15  11      248.36      292.02      9.48 o 
   9  15  11      167.51      183.91     10.72 o 
  10  15  11      605.64      610.07     18.60 o 
  11  15  11       27.25       27.22     13.14 o 
 -11  16  11       63.85       71.54     17.10 o 
 -10  16  11      642.00      679.61     20.88 o 
  -9  16  11       72.10       59.76      7.56 o 
  -8  16  11      224.59      229.10      9.39 o 
  -7  16  11      431.07      413.27      9.27 o 
  -6  16  11       21.44       48.58      5.09 o 
  -5  16  11      645.37      646.97      9.96 o 
  -4  16  11     1948.41     1956.93     19.73 o 
  -3  16  11      420.04      499.78      7.83 o 
  -2  16  11      305.46      318.14      6.58 o 
  -1  16  11     2011.74     2011.48     19.31 o 
   0  16  11     5625.49     5606.74     65.24 o 
   1  16  11     2005.98     1965.30     19.06 o 
   2  16  11      319.05      334.88      6.84 o 
   3  16  11      423.56      503.16      8.05 o 
   4  16  11     1977.87     1988.57     20.13 o 
   5  16  11      642.51      637.19      9.86 o 
   6  16  11       22.54       54.15      5.04 o 
   7  16  11      431.14      405.95      9.25 o 
   8  16  11      225.85      246.91      9.15 o 
   9  16  11       71.37       53.19      7.52 o 
  10  16  11      650.86      684.87     20.75 o 
  11  16  11       63.52       73.58     16.56 o 
 -11  17  11      191.36      243.97     28.10 o 
 -10  17  11      252.21      203.37     18.73 o 
  -9  17  11      687.07      634.40     15.90 o 
  -8  17  11       83.66       76.63      7.03 o 
  -7  17  11      928.50      926.20     14.59 o 
  -6  17  11      258.56      270.29      7.53 o 
  -5  17  11      779.09      842.87     12.22 o 
  -4  17  11      174.86      177.21      5.95 o 
  -3  17  11      152.96      130.69      6.15 o 
  -2  17  11      267.71      302.61      6.63 o 
  -1  17  11      891.47      892.05     10.79 o 
   0  17  11     3778.96     3901.71     39.54 o 
   1  17  11      889.73      893.33     10.96 o 
   2  17  11      273.37      308.93      6.68 o 
   3  17  11      155.09      120.52      5.67 o 
   4  17  11      173.27      187.82      5.87 o 
   5  17  11      781.27      843.89     11.75 o 
   6  17  11      267.72      277.62      7.80 o 
   7  17  11      934.57      926.78     14.89 o 
   8  17  11       84.71       84.16      7.30 o 
   9  17  11      682.12      659.08     15.56 o 
  10  17  11      249.88      200.16     16.13 o 
  11  17  11      192.99      178.23     27.13 o 
 -10  18  11      224.97      146.78     17.32 o 
  -9  18  11      156.40      138.56     11.33 o 
  -8  18  11      157.32      161.82      9.33 o 
  -7  18  11       87.42       88.97      7.04 o 
  -6  18  11      268.35      294.82      9.29 o 
  -5  18  11      965.01      911.21     13.06 o 
  -4  18  11       11.33       11.47      4.46 o 
  -3  18  11      322.75      311.34      7.07 o 
  -2  18  11      656.16      607.82      9.34 o 
  -1  18  11      141.61      164.65      6.25 o 
   0  18  11      239.33      209.84      6.40 o 
   1  18  11      145.19      163.17      6.08 o 
   2  18  11      653.94      604.11      9.26 o 
   3  18  11      324.64      301.15      7.58 o 
   4  18  11       11.30       17.56      4.40 o 
   5  18  11      966.67      906.90     13.99 o 
   6  18  11      267.65      291.70      7.67 o 
   7  18  11       88.82       84.84      6.99 o 
   8  18  11      156.49      164.60      9.88 o 
   9  18  11      159.41      151.84     11.59 o 
  10  18  11      226.81      132.29     16.17 o 
 -10  19  11       38.70       42.14     16.52 o 
  -9  19  11      188.23      174.67     16.51 o 
  -8  19  11      486.41      503.99     18.62 o 
  -7  19  11      764.32      739.53     17.42 o 
  -6  19  11       66.53       55.45      5.67 o 
  -5  19  11       70.62       84.69      6.06 o 
  -4  19  11      474.46      487.75      8.84 o 
  -3  19  11      802.74      792.64     11.39 o 
  -2  19  11     2808.74     2759.30     32.30 o 
  -1  19  11      884.72      909.37     12.72 o 
   0  19  11       56.86       48.15      5.14 o 
   1  19  11      899.03      907.61     12.13 o 
   2  19  11     2824.41     2771.36     32.83 o 
   3  19  11      806.99      785.26     11.54 o 
   4  19  11      477.07      495.84      8.99 o 
   5  19  11       72.34       83.49      5.81 o 
   6  19  11       65.90       57.45      5.48 o 
   7  19  11      771.21      741.07     16.75 o 
   8  19  11      482.04      508.91     14.94 o 
   9  19  11      193.67      189.84     17.39 o 
  10  19  11       37.49       38.50     15.64 o 
 -10  20  11      164.71      162.54     33.10 o 
  -9  20  11      182.82      137.86     17.31 o 
  -8  20  11      943.04      984.90     24.84 o 
  -7  20  11      218.34      257.50     12.05 o 
  -6  20  11      154.93      153.39      8.71 o 
  -5  20  11      119.72      137.51      6.27 o 
  -4  20  11      185.27      224.79      8.70 o 
  -3  20  11      168.71      170.34      6.99 o 
  -2  20  11       84.22       90.00      5.81 o 
  -1  20  11      735.00      720.95     11.40 o 
   0  20  11     3174.93     3432.73     35.54 o 
   1  20  11      735.81      724.67     10.98 o 
   2  20  11       90.01      106.07      5.91 o 
   3  20  11      166.55      151.20      6.80 o 
   4  20  11      187.87      223.68      8.94 o 
   5  20  11      121.05      128.60      6.38 o 
   6  20  11      160.77      141.75      8.52 o 
   7  20  11      218.71      231.24     12.42 o 
   8  20  11      944.63     1056.23     24.12 o 
   9  20  11      184.23      129.01     20.21 o 
  10  20  11      160.52      142.90     26.76 o 
  -9  21  11      147.20      139.76     21.86 o 
  -8  21  11      225.15      243.47     22.56 o 
  -7  21  11       75.46       74.52     10.46 o 
  -6  21  11      225.19      185.15     11.50 o 
  -5  21  11        2.14        3.86      4.65 o 
  -4  21  11      288.87      293.97      8.03 o 
  -3  21  11      146.20      132.55      7.34 o 
  -2  21  11       36.10       46.83      5.45 o 
  -1  21  11       81.27       81.76      5.97 o 
   0  21  11      317.42      279.52      7.87 o 
   1  21  11       78.11       78.52      5.84 o 
   2  21  11       33.37       35.01      5.51 o 
   3  21  11      144.47      131.64      6.24 o 
   4  21  11      289.80      296.59      8.31 o 
   5  21  11        1.89       -2.14      4.61 o 
   6  21  11      226.07      192.32     13.24 o 
   7  21  11       75.41       76.47     10.13 o 
   8  21  11      227.14      245.95     16.16 o 
   9  21  11      150.74      148.68     22.60 o 
  -9  22  11      695.32      642.15     37.57 o 
  -8  22  11      560.01      551.48     25.72 o 
  -7  22  11       31.45       27.36     10.56 o 
  -6  22  11      367.99      412.29     14.45 o 
  -5  22  11       86.28       98.43      9.07 o 
  -4  22  11        1.35        2.63      5.45 o 
  -3  22  11      709.43      725.40     13.05 o 
  -2  22  11      136.59      176.60      8.38 o 
  -1  22  11      244.94      232.54      7.98 o 
   0  22  11      104.65       99.92      6.25 o 
   1  22  11      245.01      235.67      8.02 o 
   2  22  11      138.34      168.32      9.63 o 
   3  22  11      708.24      701.36     14.73 o 
   4  22  11        1.13        5.73      5.25 o 
   5  22  11       86.97       98.68      8.04 o 
   6  22  11      367.28      410.42     13.81 o 
   7  22  11       31.92       49.04     10.72 o 
   8  22  11      562.51      538.41     22.68 o 
   9  22  11      691.54      685.20     75.37 o 
  -8  23  11       13.11       12.14     18.65 o 
  -7  23  11      270.98      325.16     17.73 o 
  -6  23  11      128.25      119.71     11.98 o 
  -5  23  11     1492.77     1607.54     37.12 o 
  -4  23  11      394.44      393.15     11.17 o 
  -3  23  11        4.69        8.62      5.95 o 
  -2  23  11      489.68      484.52      9.76 o 
  -1  23  11       83.45      103.10      6.65 o 
   0  23  11        6.09       14.99      5.48 o 
   1  23  11       84.32      122.54      7.40 o 
   2  23  11      486.04      474.83     10.50 o 
   3  23  11        4.81       -1.29      5.81 o 
   4  23  11      393.88      386.16     11.49 o 
   5  23  11     1509.56     1581.91     34.67 o 
   6  23  11      125.87      125.23     12.14 o 
   7  23  11      270.91      315.32     21.04 o 
   8  23  11       13.89       36.80     16.47 o 
  -7  24  11      607.96      635.56     29.26 o 
  -6  24  11      122.61      112.40     12.69 o 
  -5  24  11      203.68      210.91     13.58 o 
  -4  24  11      140.78      138.78     10.55 o 
  -3  24  11       62.64       52.05      8.03 o 
  -2  24  11      118.50       91.69      8.57 o 
  -1  24  11       89.33       84.06      7.09 o 
   0  24  11      102.19       89.13      6.68 o 
   1  24  11       87.94      110.88      8.56 o 
   2  24  11      124.82      111.66      8.76 o 
   3  24  11       61.43       47.16      7.23 o 
   4  24  11      135.65      103.60     10.89 o 
   5  24  11      205.67      240.47     15.42 o 
   6  24  11      120.29       94.44     12.08 o 
   7  24  11      606.53      570.11     25.78 o 
  -6  25  11       51.58       27.54     16.89 o 
  -5  25  11      471.56      538.04     22.27 o 
  -4  25  11      234.43      232.27     14.91 o 
  -3  25  11       48.29       37.71     10.12 o 
  -2  25  11       35.48       22.68      8.67 o 
  -1  25  11      148.84      121.51      9.60 o 
   0  25  11        0.05        0.10      8.54 o 
   1  25  11      150.27      124.15     10.57 o 
   2  25  11       36.98       24.64      8.78 o 
   3  25  11       48.47       36.21      8.75 o 
   4  25  11      236.02      197.06     18.68 o 
   5  25  11      469.91      523.96     23.77 o 
   6  25  11       51.50       51.22     15.33 o 
  -6  26  11       72.41       90.72     25.74 o 
  -5  26  11      296.43      404.54     42.91 o 
  -4  26  11       35.64       46.57     17.84 o 
  -3  26  11      122.96      130.54     13.52 o 
  -2  26  11       24.11       15.84     10.25 o 
  -1  26  11      335.20      358.93     15.74 o 
   0  26  11       11.50       12.42      9.78 o 
   1  26  11      329.59      373.79     16.66 o 
   2  26  11       24.20       19.77      9.92 o 
   3  26  11      125.27      125.12     15.63 o 
   4  26  11       35.93       56.03     14.06 o 
   5  26  11      301.39      356.84     27.20 o 
   6  26  11       72.63       82.49     22.04 o 
  -4  27  11      174.76      187.15     25.83 o 
  -3  27  11       13.47       15.11     21.91 o 
  -2  27  11       66.44       77.55     13.40 o 
  -1  27  11      528.83      580.17     22.88 o 
   0  27  11       81.77       95.10     13.17 o 
   1  27  11      531.75      570.71     29.18 o 
   2  27  11       67.84      105.82     14.55 o 
   3  27  11       13.15       16.79     20.30 o 
   4  27  11      175.55      200.53     40.42 o 
  -3  28  11      258.98      434.81     35.28 o 
  -2  28  11      218.16       92.41     22.36 o 
  -1  28  11     1108.35     1161.76     51.37 o 
   0  28  11        0.10        8.71     13.14 o 
   1  28  11     1108.38      973.95     60.41 o 
   2  28  11      217.45       74.85     20.35 o 
   3  28  11      255.97      445.14     43.33 o 
   0   0  12     9664.80    10183.12    118.98 o 
   1   0  12      515.59      505.00      6.77 o 
   2   0  12      306.53      326.65      5.60 o 
   3   0  12     4959.61     5291.25     44.79 o 
   4   0  12      909.28      817.45      9.18 o 
   5   0  12      294.14      280.70      5.45 o 
   6   0  12       25.20       31.51      3.54 o 
   7   0  12     1043.97      993.72     10.97 o 
   8   0  12       52.49       66.90      4.09 o 
   9   0  12       23.67       38.86      4.54 o 
  10   0  12     2481.42     2630.56     29.65 o 
  11   0  12      138.94      119.11      6.31 o 
  12   0  12      150.68      164.13      8.48 o 
  13   0  12       25.59       25.21     13.66 o 
 -13   1  12       33.91       48.46     14.42 o 
 -12   1  12       10.95        6.71      6.69 o 
 -11   1  12        2.71       -0.87      5.12 o 
 -10   1  12      558.33      579.78     10.54 o 
  -9   1  12       30.99       28.11      4.00 o 
  -8   1  12      198.74      216.24      5.38 o 
  -7   1  12     2615.29     2605.98     23.57 o 
  -6   1  12      208.65      237.72      5.28 o 
  -5   1  12     6504.36     6485.23     53.98 o 
  -4   1  12      117.53      132.84      4.30 o 
  -3   1  12     2141.79     2145.22     19.24 o 
  -2   1  12     3919.05     3991.17     33.96 o 
  -1   1  12     1555.34     1530.31     14.51 o 
   0   1  12     3185.98     2789.27     24.41 o 
   1   1  12     1559.08     1531.27     14.50 o 
   2   1  12     3890.10     3942.30     33.92 o 
   3   1  12     2108.61     2111.62     19.49 o 
   4   1  12      119.85      133.02      4.30 o 
   5   1  12     6514.36     6494.79     54.00 o 
   6   1  12      213.78      236.45      5.33 o 
   7   1  12     2596.10     2592.83     24.10 o 
   8   1  12      203.49      214.21      5.40 o 
   9   1  12       31.87       29.13      4.05 o 
  10   1  12      569.14      589.57      9.46 o 
  11   1  12        2.73        2.41      5.44 o 
  12   1  12        9.73       10.95      6.53 o 
  13   1  12       33.01       54.83     14.13 o 
 -13   2  12      330.99      276.09     18.59 o 
 -12   2  12       22.88       24.94      7.07 o 
 -11   2  12      543.19      543.62     10.07 o 
 -10   2  12      454.19      478.05      9.11 o 
  -9   2  12       10.41       17.86      4.06 o 
  -8   2  12     1907.06     1935.05     18.80 o 
  -7   2  12      919.09      857.43      9.86 o 
  -6   2  12      507.93      471.97      6.84 o 
  -5   2  12      354.09      360.09      5.86 o 
  -4   2  12      683.84      699.03      8.38 o 
  -3   2  12     5436.03     5846.46     49.30 o 
  -2   2  12     2886.32     3208.23     27.88 o 
  -1   2  12     2168.35     1854.63     17.16 o 
   0   2  12     2257.93     2401.96     21.30 o 
   1   2  12     2180.03     1882.38     17.19 o 
   2   2  12     2871.47     3173.31     27.63 o 
   3   2  12     5444.99     5829.29     48.83 o 
   4   2  12      693.57      713.28      8.28 o 
   5   2  12      346.63      350.35      5.85 o 
   6   2  12      512.66      471.95      7.03 o 
   7   2  12      919.60      878.53     10.02 o 
   8   2  12     1901.83     1969.33     18.69 o 
   9   2  12       10.35       15.49      4.05 o 
  10   2  12      447.59      481.45      9.40 o 
  11   2  12      543.37      510.17     10.31 o 
  12   2  12       23.36       37.07      7.92 o 
  13   2  12      330.33      288.19     30.28 o 
 -13   3  12       46.71       56.39     16.80 o 
 -12   3  12      386.76      430.73     12.84 o 
 -11   3  12       99.01      126.79      6.41 o 
 -10   3  12      288.68      259.74      6.77 o 
  -9   3  12      306.14      291.79      6.46 o 
  -8   3  12      463.74      460.04      6.82 o 
  -7   3  12       62.64       83.24      4.28 o 
  -6   3  12      971.92     1014.05     11.00 o 
  -5   3  12      722.56      722.42      8.60 o 
  -4   3  12     4005.43     3871.13     33.59 o 
  -3   3  12      988.42     1103.01     11.69 o 
  -2   3  12     2969.67     2898.19     25.52 o 
  -1   3  12     3520.12     3382.61     29.00 o 
   0   3  12     3009.96     2849.42     24.90 o 
   1   3  12     3493.09     3359.33     29.00 o 
   2   3  12     2991.82     2915.69     25.33 o 
   3   3  12     1001.35     1111.70     11.28 o 
   4   3  12     4038.04     3916.81     34.09 o 
   5   3  12      711.61      720.49      8.44 o 
   6   3  12      977.77     1018.32     11.23 o 
   7   3  12       60.51       74.45      4.24 o 
   8   3  12      471.94      464.28      6.96 o 
   9   3  12      312.70      304.43      6.42 o 
  10   3  12      290.02      269.60      7.30 o 
  11   3  12       99.90      115.36      6.86 o 
  12   3  12      382.44      418.03     12.98 o 
  13   3  12       45.56       53.44     15.72 o 
 -13   4  12      499.28      509.97     32.87 o 
 -12   4  12       49.02       48.55      8.62 o 
 -11   4  12       77.29       86.44      6.04 o 
 -10   4  12      114.72      148.33      5.60 o 
  -9   4  12     1055.38     1002.49     12.24 o 
  -8   4  12        6.61        6.87      3.58 o 
  -7   4  12      448.20      454.07      6.78 o 
  -6   4  12      223.61      198.73      5.13 o 
  -5   4  12      414.86      425.74      6.30 o 
  -4   4  12     2179.26     2181.94     19.71 o 
  -3   4  12     1473.65     1417.59     13.81 o 
  -2   4  12     4144.15     4163.02     35.87 o 
  -1   4  12      185.73      242.48      5.21 o 
   0   4  12      130.62      133.49      4.36 o 
   1   4  12      187.24      243.12      5.20 o 
   2   4  12     4115.93     4127.17     35.17 o 
   3   4  12     1484.04     1430.57     13.86 o 
   4   4  12     2174.17     2168.35     19.70 o 
   5   4  12      420.54      422.23      6.32 o 
   6   4  12      211.94      194.87      5.00 o 
   7   4  12      448.32      440.66      6.86 o 
   8   4  12        5.03        1.63      3.26 o 
   9   4  12     1046.94      990.95     15.95 o 
  10   4  12      117.35      159.22      6.01 o 
  11   4  12       79.88       88.22      6.25 o 
  12   4  12       49.32       40.81      8.87 o 
  13   4  12      496.25      472.12     27.91 o 
 -13   5  12      104.18       57.46     16.58 o 
 -12   5  12        3.52       16.24      8.35 o 
 -11   5  12      295.15      279.84     10.27 o 
 -10   5  12      170.52      163.45      6.72 o 
  -9   5  12      311.63      316.37      6.80 o 
  -8   5  12     1550.48     1489.66     16.54 o 
  -7   5  12      264.93      287.92      6.38 o 
  -6   5  12     1978.45     1869.60     18.23 o 
  -5   5  12      519.80      521.39      7.08 o 
  -4   5  12     1555.25     1428.51     13.83 o 
  -3   5  12     1178.20     1306.45     12.77 o 
  -2   5  12     1165.73     1139.30     11.73 o 
  -1   5  12     6095.28     6240.13     51.76 o 
   0   5  12      973.23     1050.74     11.57 o 
   1   5  12     6063.47     6209.64     51.74 o 
   2   5  12     1177.87     1154.05     11.66 o 
   3   5  12     1171.18     1282.19     12.76 o 
   4   5  12     1533.31     1408.70     14.10 o 
   5   5  12      532.33      532.43      7.25 o 
   6   5  12     1975.37     1867.73     18.09 o 
   7   5  12      261.31      286.09      6.28 o 
   8   5  12     1549.86     1494.18     18.24 o 
   9   5  12      310.43      305.81      6.86 o 
  10   5  12      174.63      169.20      7.35 o 
  11   5  12      290.71      291.38     10.12 o 
  12   5  12        2.92       14.65      8.72 o 
  13   5  12      107.33       95.84     20.48 o 
 -13   6  12      729.71      778.91     27.82 o 
 -12   6  12      811.55      777.46     20.95 o 
 -11   6  12      217.94      214.95     11.42 o 
 -10   6  12      280.60      300.86      7.12 o 
  -9   6  12      238.85      258.47      6.73 o 
  -8   6  12       25.75       15.24      4.01 o 
  -7   6  12      645.13      626.67      8.68 o 
  -6   6  12      447.97      486.70      7.50 o 
  -5   6  12       66.87       81.35      4.48 o 
  -4   6  12     1576.90     1605.33     15.37 o 
  -3   6  12      661.03      571.43      7.67 o
[truncated: 382,852 more chars]
